# Supplementary material for: YOLOv8s-CGF: a lightweight model for wheat ear Fusarium head blight detection
Source: PeerJ Comput Sci. 2024 Mar 27;10:e1948. doi: 10.7717/peerj-cs.1948 (PMC11041926; doi:10.7717/peerj-cs.1948)
Supplement: Supplemental Information 1 [file peerj-cs-10-1948-s001.zip]

Archive with 686 entries (563 files):
- ultralytics-main/
- ultralytics-main/.github/
- ultralytics-main/.github/dependabot.yml
- ultralytics-main/.github/ISSUE_TEMPLATE/
- ultralytics-main/.github/ISSUE_TEMPLATE/bug-report.yml
- ultralytics-main/.github/ISSUE_TEMPLATE/config.yml
- ultralytics-main/.github/ISSUE_TEMPLATE/feature-request.yml
- ultralytics-main/.github/ISSUE_TEMPLATE/question.yml
- ultralytics-main/.github/translate-readme.yml
- ultralytics-main/.github/workflows/
- ultralytics-main/.github/workflows/ci.yaml
- ultralytics-main/.github/workflows/cla.yml
- ultralytics-main/.github/workflows/codeql.yaml
- ultralytics-main/.github/workflows/docker.yaml
- ultralytics-main/.github/workflows/greetings.yml
- ultralytics-main/.github/workflows/links.yml
- ultralytics-main/.github/workflows/publish.yml
- ultralytics-main/.github/workflows/stale.yml
- ultralytics-main/.gitignore
- ultralytics-main/.ipynb_checkpoints/
- ultralytics-main/.ipynb_checkpoints/predict-checkpoint.py
- ultralytics-main/.ipynb_checkpoints/README.zh-CN-checkpoint.md
- ultralytics-main/.ipynb_checkpoints/requirements-checkpoint.txt
- ultralytics-main/.ipynb_checkpoints/summary-checkpoint.py
- ultralytics-main/.ipynb_checkpoints/train-checkpoint.py
- ultralytics-main/.ipynb_checkpoints/VOCq-checkpoint.yaml
- ultralytics-main/.pre-commit-config.yaml
- ultralytics-main/CITATION.cff
- ultralytics-main/CONTRIBUTING.md
- ultralytics-main/datasets/
- ultralytics-main/datasets/.ipynb_checkpoints/
- ultralytics-main/docker/
- ultralytics-main/docker/Dockerfile
- ultralytics-main/docker/Dockerfile-arm64
- ultralytics-main/docker/Dockerfile-cpu
- ultralytics-main/docker/Dockerfile-jetson
- ultralytics-main/docs/
- ultralytics-main/docs/assets/
- ultralytics-main/docs/assets/favicon.ico
- ultralytics-main/docs/build_reference.py
- ultralytics-main/docs/CNAME
- ultralytics-main/docs/datasets/
- ultralytics-main/docs/datasets/classify/
- ultralytics-main/docs/datasets/classify/caltech101.md
- ultralytics-main/docs/datasets/classify/caltech256.md
- ultralytics-main/docs/datasets/classify/cifar10.md
- ultralytics-main/docs/datasets/classify/cifar100.md
- ultralytics-main/docs/datasets/classify/fashion-mnist.md
- ultralytics-main/docs/datasets/classify/imagenet.md
- ultralytics-main/docs/datasets/classify/imagenet10.md
- ultralytics-main/docs/datasets/classify/imagenette.md
- ultralytics-main/docs/datasets/classify/imagewoof.md
- ultralytics-main/docs/datasets/classify/index.md
- ultralytics-main/docs/datasets/classify/mnist.md
- ultralytics-main/docs/datasets/detect/
- ultralytics-main/docs/datasets/detect/argoverse.md
- ultralytics-main/docs/datasets/detect/coco.md
- ultralytics-main/docs/datasets/detect/coco8.md
- ultralytics-main/docs/datasets/detect/globalwheat2020.md
- ultralytics-main/docs/datasets/detect/index.md
- ultralytics-main/docs/datasets/detect/objects365.md
- ultralytics-main/docs/datasets/detect/sku-110k.md
- ultralytics-main/docs/datasets/detect/visdrone.md
- ultralytics-main/docs/datasets/detect/voc.md
- ultralytics-main/docs/datasets/detect/xview.md
- ultralytics-main/docs/datasets/index.md
- ultralytics-main/docs/datasets/pose/
- ultralytics-main/docs/datasets/pose/coco.md
- ultralytics-main/docs/datasets/pose/coco8-pose.md
- ultralytics-main/docs/datasets/pose/index.md
- ultralytics-main/docs/datasets/segment/
- ultralytics-main/docs/datasets/segment/coco.md
- ultralytics-main/docs/datasets/segment/coco8-seg.md
- ultralytics-main/docs/datasets/segment/index.md
- ultralytics-main/docs/datasets/track/
- ultralytics-main/docs/datasets/track/index.md
- ultralytics-main/docs/help/
- ultralytics-main/docs/help/CI.md
- ultralytics-main/docs/help/CLA.md
- ultralytics-main/docs/help/code_of_conduct.md
- ultralytics-main/docs/help/contributing.md
- ultralytics-main/docs/help/FAQ.md
- ultralytics-main/docs/help/index.md
- ultralytics-main/docs/help/minimum_reproducible_example.md
- ultralytics-main/docs/hub/
- ultralytics-main/docs/hub/app/
- ultralytics-main/docs/hub/app/android.md
- ultralytics-main/docs/hub/app/index.md
- ultralytics-main/docs/hub/app/ios.md
- ultralytics-main/docs/hub/datasets.md
- ultralytics-main/docs/hub/index.md
- ultralytics-main/docs/hub/inference_api.md
- ultralytics-main/docs/hub/integrations.md
- ultralytics-main/docs/hub/models.md
- ultralytics-main/docs/hub/projects.md
- ultralytics-main/docs/hub/quickstart.md
- ultralytics-main/docs/index.md
- ultralytics-main/docs/models/
- ultralytics-main/docs/models/index.md
- ultralytics-main/docs/models/rtdetr.md
- ultralytics-main/docs/models/sam.md
- ultralytics-main/docs/models/yolo-nas.md
- ultralytics-main/docs/models/yolov3.md
- ultralytics-main/docs/models/yolov5.md
- ultralytics-main/docs/models/yolov6.md
- ultralytics-main/docs/models/yolov8.md
- ultralytics-main/docs/modes/
- ultralytics-main/docs/modes/benchmark.md
- ultralytics-main/docs/modes/export.md
- ultralytics-main/docs/modes/index.md
- ultralytics-main/docs/modes/predict.md
- ultralytics-main/docs/modes/track.md
- ultralytics-main/docs/modes/train.md
- ultralytics-main/docs/modes/val.md
- ultralytics-main/docs/overrides/
- ultralytics-main/docs/overrides/partials/
- ultralytics-main/docs/overrides/partials/comments.html
- ultralytics-main/docs/overrides/partials/source-file.html
- ultralytics-main/docs/quickstart.md
- ultralytics-main/docs/README.md
- ultralytics-main/docs/reference/
- ultralytics-main/docs/reference/hub/
- ultralytics-main/docs/reference/hub/auth.md
- ultralytics-main/docs/reference/hub/session.md
- ultralytics-main/docs/reference/hub/utils.md
- ultralytics-main/docs/reference/nn/
- ultralytics-main/docs/reference/nn/autobackend.md
- ultralytics-main/docs/reference/nn/autoshape.md
- ultralytics-main/docs/reference/nn/modules/
- ultralytics-main/docs/reference/nn/modules/block.md
- ultralytics-main/docs/reference/nn/modules/conv.md
- ultralytics-main/docs/reference/nn/modules/head.md
- ultralytics-main/docs/reference/nn/modules/transformer.md
- ultralytics-main/docs/reference/nn/modules/utils.md
- ultralytics-main/docs/reference/nn/tasks.md
- ultralytics-main/docs/reference/tracker/
- ultralytics-main/docs/reference/tracker/track.md
- ultralytics-main/docs/reference/tracker/trackers/
- ultralytics-main/docs/reference/tracker/trackers/basetrack.md
- ultralytics-main/docs/reference/tracker/trackers/bot_sort.md
- ultralytics-main/docs/reference/tracker/trackers/byte_tracker.md
- ultralytics-main/docs/reference/tracker/utils/
- ultralytics-main/docs/reference/tracker/utils/gmc.md
- ultralytics-main/docs/reference/tracker/utils/kalman_filter.md
- ultralytics-main/docs/reference/tracker/utils/matching.md
- ultralytics-main/docs/reference/yolo/
- ultralytics-main/docs/reference/yolo/data/
- ultralytics-main/docs/reference/yolo/data/annotator.md
- ultralytics-main/docs/reference/yolo/data/augment.md
- ultralytics-main/docs/reference/yolo/data/base.md
- ultralytics-main/docs/reference/yolo/data/build.md
- ultralytics-main/docs/reference/yolo/data/converter.md
- ultralytics-main/docs/reference/yolo/data/dataloaders/
- ultralytics-main/docs/reference/yolo/data/dataloaders/stream_loaders.md
- ultralytics-main/docs/reference/yolo/data/dataloaders/v5augmentations.md
- ultralytics-main/docs/reference/yolo/data/dataloaders/v5loader.md
- ultralytics-main/docs/reference/yolo/data/dataset.md
- ultralytics-main/docs/reference/yolo/data/dataset_wrappers.md
- ultralytics-main/docs/reference/yolo/data/utils.md
- ultralytics-main/docs/reference/yolo/engine/
- ultralytics-main/docs/reference/yolo/engine/exporter.md
- ultralytics-main/docs/reference/yolo/engine/model.md
- ultralytics-main/docs/reference/yolo/engine/predictor.md
- ultralytics-main/docs/reference/yolo/engine/results.md
- ultralytics-main/docs/reference/yolo/engine/trainer.md
- ultralytics-main/docs/reference/yolo/engine/validator.md
- ultralytics-main/docs/reference/yolo/utils/
- ultralytics-main/docs/reference/yolo/utils/autobatch.md
- ultralytics-main/docs/reference/yolo/utils/benchmarks.md
- ultralytics-main/docs/reference/yolo/utils/callbacks/
- ultralytics-main/docs/reference/yolo/utils/callbacks/base.md
- ultralytics-main/docs/reference/yolo/utils/callbacks/clearml.md
- ultralytics-main/docs/reference/yolo/utils/callbacks/comet.md
- ultralytics-main/docs/reference/yolo/utils/callbacks/hub.md
- ultralytics-main/docs/reference/yolo/utils/callbacks/mlflow.md
- ultralytics-main/docs/reference/yolo/utils/callbacks/neptune.md
- ultralytics-main/docs/reference/yolo/utils/callbacks/raytune.md
- ultralytics-main/docs/reference/yolo/utils/callbacks/tensorboard.md
- ultralytics-main/docs/reference/yolo/utils/callbacks/wb.md
- ultralytics-main/docs/reference/yolo/utils/checks.md
- ultralytics-main/docs/reference/yolo/utils/dist.md
- ultralytics-main/docs/reference/yolo/utils/downloads.md
- ultralytics-main/docs/reference/yolo/utils/errors.md
- ultralytics-main/docs/reference/yolo/utils/files.md
- ultralytics-main/docs/reference/yolo/utils/instance.md
- ultralytics-main/docs/reference/yolo/utils/loss.md
- ultralytics-main/docs/reference/yolo/utils/metrics.md
- ultralytics-main/docs/reference/yolo/utils/ops.md
- ultralytics-main/docs/reference/yolo/utils/plotting.md
- ultralytics-main/docs/reference/yolo/utils/tal.md
- ultralytics-main/docs/reference/yolo/utils/torch_utils.md
- ultralytics-main/docs/reference/yolo/v8/
- ultralytics-main/docs/reference/yolo/v8/classify/
- ultralytics-main/docs/reference/yolo/v8/classify/predict.md
- ultralytics-main/docs/reference/yolo/v8/classify/train.md
- ultralytics-main/docs/reference/yolo/v8/classify/val.md
- ultralytics-main/docs/reference/yolo/v8/detect/
- ultralytics-main/docs/reference/yolo/v8/detect/predict.md
- ultralytics-main/docs/reference/yolo/v8/detect/train.md
- ultralytics-main/docs/reference/yolo/v8/detect/val.md
- ultralytics-main/docs/reference/yolo/v8/pose/
- ultralytics-main/docs/reference/yolo/v8/pose/predict.md
- ultralytics-main/docs/reference/yolo/v8/pose/train.md
- ultralytics-main/docs/reference/yolo/v8/pose/val.md
- ultralytics-main/docs/reference/yolo/v8/segment/
- ultralytics-main/docs/reference/yolo/v8/segment/predict.md
- ultralytics-main/docs/reference/yolo/v8/segment/train.md
- ultralytics-main/docs/reference/yolo/v8/segment/val.md
- ultralytics-main/docs/robots.txt
- ultralytics-main/docs/SECURITY.md
- ultralytics-main/docs/stylesheets/
- ultralytics-main/docs/stylesheets/style.css
- ultralytics-main/docs/tasks/
- ultralytics-main/docs/tasks/classify.md
- ultralytics-main/docs/tasks/detect.md
- ultralytics-main/docs/tasks/index.md
- ultralytics-main/docs/tasks/pose.md
- ultralytics-main/docs/tasks/segment.md
- ultralytics-main/docs/usage/
- ultralytics-main/docs/usage/callbacks.md
- ultralytics-main/docs/usage/cfg.md
- ultralytics-main/docs/usage/cli.md
- ultralytics-main/docs/usage/engine.md
- ultralytics-main/docs/usage/hyperparameter_tuning.md
- ultralytics-main/docs/usage/python.md
- ultralytics-main/docs/yolov5/
- ultralytics-main/docs/yolov5/environments/
- ultralytics-main/docs/yolov5/environments/aws_quickstart_tutorial.md
- ultralytics-main/docs/yolov5/environments/docker_image_quickstart_tutorial.md
- ultralytics-main/docs/yolov5/environments/google_cloud_quickstart_tutorial.md
- ultralytics-main/docs/yolov5/index.md
- ultralytics-main/docs/yolov5/quickstart_tutorial.md
- ultralytics-main/docs/yolov5/tutorials/
- ultralytics-main/docs/yolov5/tutorials/architecture_description.md
- ultralytics-main/docs/yolov5/tutorials/clearml_logging_integration.md
- ultralytics-main/docs/yolov5/tutorials/comet_logging_integration.md
- ultralytics-main/docs/yolov5/tutorials/hyperparameter_evolution.md
- ultralytics-main/docs/yolov5/tutorials/model_ensembling.md
- ultralytics-main/docs/yolov5/tutorials/model_export.md
- ultralytics-main/docs/yolov5/tutorials/model_pruning_and_sparsity.md
- ultralytics-main/docs/yolov5/tutorials/multi_gpu_training.md
- ultralytics-main/docs/yolov5/tutorials/neural_magic_pruning_quantization.md
- ultralytics-main/docs/yolov5/tutorials/pytorch_hub_model_loading.md
- ultralytics-main/docs/yolov5/tutorials/roboflow_datasets_integration.md
- ultralytics-main/docs/yolov5/tutorials/running_on_jetson_nano.md
- ultralytics-main/docs/yolov5/tutorials/test_time_augmentation.md
- ultralytics-main/docs/yolov5/tutorials/tips_for_best_training_results.md
- ultralytics-main/docs/yolov5/tutorials/train_custom_data.md
- ultralytics-main/docs/yolov5/tutorials/transfer_learning_with_frozen_layers.md
- ultralytics-main/examples/
- ultralytics-main/examples/hub.ipynb
- ultralytics-main/examples/README.md
- ultralytics-main/examples/tutorial.ipynb
- ultralytics-main/examples/YOLOv8-CPP-Inference/
- ultralytics-main/examples/YOLOv8-CPP-Inference/CMakeLists.txt
- ultralytics-main/examples/YOLOv8-CPP-Inference/inference.cpp
- ultralytics-main/examples/YOLOv8-CPP-Inference/inference.h
- ultralytics-main/examples/YOLOv8-CPP-Inference/main.cpp
- ultralytics-main/examples/YOLOv8-CPP-Inference/README.md
- ultralytics-main/examples/YOLOv8-ONNXRuntime/
- ultralytics-main/examples/YOLOv8-ONNXRuntime/main.py
- ultralytics-main/examples/YOLOv8-ONNXRuntime/README.md
- ultralytics-main/examples/YOLOv8-OpenCV-ONNX-Python/
- ultralytics-main/examples/YOLOv8-OpenCV-ONNX-Python/main.py
- ultralytics-main/examples/YOLOv8-OpenCV-ONNX-Python/README.md
- ultralytics-main/LICENSE
- ultralytics-main/MANIFEST.in
- ultralytics-main/mkdocs.yml
- ultralytics-main/predict.py
- ultralytics-main/README.md
- ultralytics-main/README.zh-CN.md
- ultralytics-main/requirements.txt
- ultralytics-main/runs/
- ultralytics-main/runs/.ipynb_checkpoints/
- ultralytics-main/setup.cfg
- ultralytics-main/setup.py
- ultralytics-main/summary.py
- ultralytics-main/tests/
- ultralytics-main/tests/conftest.py
- ultralytics-main/tests/test_cli.py
- ultralytics-main/tests/test_engine.py
- ultralytics-main/tests/test_python.py
- ultralytics-main/train.py
- ultralytics-main/ultralytics/
- ultralytics-main/ultralytics/.ipynb_checkpoints/
- ultralytics-main/ultralytics/assets/
- ultralytics-main/ultralytics/assets/.ipynb_checkpoints/
- ultralytics-main/ultralytics/assets/99.jpg
- ultralytics-main/ultralytics/assets/bus.jpg
- ultralytics-main/ultralytics/assets/IMG1.jpg
- ultralytics-main/ultralytics/assets/IMG_1355.jpg
- ultralytics-main/ultralytics/assets/IMG_1370.jpg
- ultralytics-main/ultralytics/assets/IMG_1371.jpg
- ultralytics-main/ultralytics/assets/IMG_1383.jpg
- ultralytics-main/ultralytics/datasets/
- ultralytics-main/ultralytics/datasets/.ipynb_checkpoints/
- ultralytics-main/ultralytics/datasets/.ipynb_checkpoints/VOC-checkpoint.yaml
- ultralytics-main/ultralytics/datasets/Argoverse.yaml
- ultralytics-main/ultralytics/datasets/coco-pose.yaml
- ultralytics-main/ultralytics/datasets/coco.yaml
[truncated: 386 more entries]
