# Supplementary material for: YOLOv8s-CGF: a lightweight model for wheat ear Fusarium head blight detection
Source: PeerJ Comput Sci. 2024 Mar 27;10:e1948. doi: 10.7717/peerj-cs.1948 (PMC11041926; doi:10.7717/peerj-cs.1948)
Supplement: Supplemental Information 1 [file peerj-cs-10-1948-s001.zip › ultralytics-main/.github/dependabot.yml]

# To get started with Dependabot version updates, you'll need to specify which
# package ecosystems to update and where the package manifests are located.
# Please see the documentation for all configuration options:
# https://docs.github.com/github/administering-a-repository/configuration-options-for-dependency-updates

version: 2
updates:
  - package-ecosystem: pip
    directory: "/"
    schedule:
      interval: weekly
      time: "04:00"
    open-pull-requests-limit: 10
    reviewers:
      - glenn-jocher
    labels:
      - dependencies

  - package-ecosystem: github-actions
    directory: "/"
    schedule:
      interval: weekly
      time: "04:00"
    open-pull-requests-limit: 5
    reviewers:
      - glenn-jocher
    labels:
      - dependencies
