# Supplementary material for: YOLOv8s-CGF: a lightweight model for wheat ear Fusarium head blight detection
Source: PeerJ Comput Sci. 2024 Mar 27;10:e1948. doi: 10.7717/peerj-cs.1948 (PMC11041926; doi:10.7717/peerj-cs.1948)
Supplement: Supplemental Information 1 [file peerj-cs-10-1948-s001.zip › ultralytics-main/.github/ISSUE_TEMPLATE/bug-report.yml]

name: 🐛 Bug Report
# title: " "
description: Problems with YOLOv8
labels: [bug, triage]
body:
  - type: markdown
    attributes:
      value: |
        Thank you for submitting a YOLOv8 🐛 Bug Report!

  - type: checkboxes
    attributes:
      label: Search before asking
      description: >
        Please search the [issues](https://github.com/ultralytics/ultralytics/issues) to see if a similar bug report already exists.
      options:
        - label: >
            I have searched the YOLOv8 [issues](https://github.com/ultralytics/ultralytics/issues) and found no similar bug report.
          required: true

  - type: dropdown
    attributes:
      label: YOLOv8 Component
      description: |
        Please select the part of YOLOv8 where you found the bug.
      multiple: true
      options:
        - "Training"
        - "Validation"
        - "Detection"
        - "Export"
        - "PyTorch Hub"
        - "Multi-GPU"
        - "Evolution"
        - "Integrations"
        - "Other"
    validations:
      required: false

  - type: textarea
    attributes:
      label: Bug
      description: Provide console output with error messages and/or screenshots of the bug.
      placeholder: |
        💡 ProTip! Include as much information as possible (screenshots, logs, tracebacks etc.) to receive the most helpful response.
    validations:
      required: true

  - type: textarea
    attributes:
      label: Environment
      description: Please specify the software and hardware you used to produce the bug.
      placeholder: |
        - YOLO: Ultralytics YOLOv8.0.21 🚀 Python-3.8.10 torch-1.13.1+cu117 CUDA:0 (A100-SXM-80GB, 81251MiB)
        - OS: Ubuntu 20.04
        - Python: 3.8.10
    validations:
      required: false

  - type: textarea
    attributes:
      label: Minimal Reproducible Example
      description: >
        When asking a question, people will be better able to provide help if you provide code that they can easily understand and use to **reproduce** the problem.
        This is referred to by community members as creating a [minimal reproducible example](https://docs.ultralytics.com/help/minimum_reproducible_example/).
      placeholder: |
        ```
        # Code to reproduce your issue here
        ```
    validations:
      required: false

  - type: textarea
    attributes:
      label: Additional
      description: Anything else you would like to share?

  - type: checkboxes
    attributes:
      label: Are you willing to submit a PR?
      description: >
        (Optional) We encourage you to submit a [Pull Request](https://github.com/ultralytics/ultralytics/pulls) (PR) to help improve YOLOv8 for everyone, especially if you have a good understanding of how to implement a fix or feature.
        See the YOLOv8 [Contributing Guide](https://docs.ultralytics.com/help/contributing) to get started.
      options:
        - label: Yes I'd like to help by submitting a PR!
