# Supplementary material for: YOLOv8s-CGF: a lightweight model for wheat ear Fusarium head blight detection
Source: PeerJ Comput Sci. 2024 Mar 27;10:e1948. doi: 10.7717/peerj-cs.1948 (PMC11041926; doi:10.7717/peerj-cs.1948)
Supplement: Supplemental Information 1 [file peerj-cs-10-1948-s001.zip › ultralytics-main/.github/ISSUE_TEMPLATE/config.yml]

blank_issues_enabled: true
contact_links:
  - name: 📄 Docs
    url: https://docs.ultralytics.com/
    about: Full Ultralytics YOLOv8 Documentation
  - name: 💬 Forum
    url: https://community.ultralytics.com/
    about: Ask on Ultralytics Community Forum
  - name: 🎧 Discord
    url: https://discord.gg/n6cFeSPZdD
    about: Ask on Ultralytics Discord
