# Supplementary material for: YOLOv8s-CGF: a lightweight model for wheat ear Fusarium head blight detection
Source: PeerJ Comput Sci. 2024 Mar 27;10:e1948. doi: 10.7717/peerj-cs.1948 (PMC11041926; doi:10.7717/peerj-cs.1948)
Supplement: Supplemental Information 1 [file peerj-cs-10-1948-s001.zip › ultralytics-main/.github/translate-readme.yml]

# Ultralytics YOLO 🚀, AGPL-3.0 license
# README translation action to translate README.md to Chinese as README.zh-CN.md on any change to README.md

name: Translate README

on:
  push:
    branches:
      - translate_readme  # replace with 'main' to enable action
    paths:
      - README.md

jobs:
  Translate:
    runs-on: ubuntu-latest
    steps:
      - uses: actions/checkout@v3
      - name: Setup Node.js
        uses: actions/setup-node@v3
        with:
          node-version: 16
      # ISO Language Codes: https://cloud.google.com/translate/docs/languages
      - name: Adding README - Chinese Simplified
        uses: dephraiim/translate-readme@main
        with:
          LANG: zh-CN
