# Supplementary material for: YOLOv8s-CGF: a lightweight model for wheat ear Fusarium head blight detection
Source: PeerJ Comput Sci. 2024 Mar 27;10:e1948. doi: 10.7717/peerj-cs.1948 (PMC11041926; doi:10.7717/peerj-cs.1948)
Supplement: Supplemental Information 1 [file peerj-cs-10-1948-s001.zip › ultralytics-main/.github/workflows/ci.yaml]

# Ultralytics YOLO 🚀, AGPL-3.0 license
# YOLO Continuous Integration (CI) GitHub Actions tests

name: Ultralytics CI

on:
  push:
    branches: [main]
  pull_request:
    branches: [main]
  schedule:
    - cron: '0 0 * * *'  # runs at 00:00 UTC every day

jobs:
  HUB:
    if: github.repository == 'ultralytics/ultralytics' && (github.event_name == 'schedule' || github.event_name == 'push')
    runs-on: ${{ matrix.os }}
    strategy:
      fail-fast: false
      matrix:
        os: [ubuntu-latest]
        python-version: ['3.10']
        model: [yolov5n]
    steps:
      - uses: actions/checkout@v3
      - uses: actions/setup-python@v4
        with:
          python-version: ${{ matrix.python-version }}
          cache: 'pip' # caching pip dependencies
      - name: Install requirements
        shell: bash  # for Windows compatibility
        run: |
          python -m pip install --upgrade pip wheel
          pip install -e . --extra-index-url https://download.pytorch.org/whl/cpu
      - name: Check environment
        run: |
          echo "RUNNER_OS is ${{ runner.os }}"
          echo "GITHUB_EVENT_NAME is ${{ github.event_name }}"
          echo "GITHUB_WORKFLOW is ${{ github.workflow }}"
          echo "GITHUB_ACTOR is ${{ github.actor }}"
          echo "GITHUB_REPOSITORY is ${{ github.repository }}"
          echo "GITHUB_REPOSITORY_OWNER is ${{ github.repository_owner }}"
          python --version
          pip --version
          pip list
      - name: Test HUB training
        shell: python
        env:
          API_KEY: ${{ secrets.ULTRALYTICS_HUB_API_KEY }}
          MODEL_ID: ${{ secrets.ULTRALYTICS_HUB_MODEL_ID }}
        run: |
          import os
          from ultralytics import YOLO, hub
          api_key, model_id = os.environ['API_KEY'], os.environ['MODEL_ID']
          hub.login(api_key)
          hub.reset_model(model_id)
          model = YOLO('https://hub.ultralytics.com/models/' + model_id)
          model.train()
      - name: Test HUB inference API
        shell: python
        env:
          API_KEY: ${{ secrets.ULTRALYTICS_HUB_API_KEY }}
          MODEL_ID: ${{ secrets.ULTRALYTICS_HUB_MODEL_ID }}
        run: |
          import os
          import requests
          import json
          api_key, model_id = os.environ['API_KEY'], os.environ['MODEL_ID']
          url = f"https://api.ultralytics.com/v1/predict/{model_id}"
          headers = {"x-api-key": api_key}
          data = {"size": 320, "confidence": 0.25, "iou": 0.45}
          with open("ultralytics/assets/zidane.jpg", "rb") as f:
              response = requests.post(url, headers=headers, data=data, files={"image": f})
          assert response.status_code == 200, f'Status code {response.status_code}, Reason {response.reason}'
          print(json.dumps(response.json(), indent=2))

  Benchmarks:
    runs-on: ${{ matrix.os }}
    strategy:
      fail-fast: false
      matrix:
        os: [ubuntu-latest]
        python-version: ['3.10']
        model: [yolov8n]
    steps:
      - uses: actions/checkout@v3
      - uses: actions/setup-python@v4
        with:
          python-version: ${{ matrix.python-version }}
          cache: 'pip' # caching pip dependencies
      - name: Install requirements
        shell: bash  # for Windows compatibility
        run: |
          python -m pip install --upgrade pip wheel
          if [ "${{ matrix.os }}" == "macos-latest" ]; then
              pip install -e '.[export]' --extra-index-url https://download.pytorch.org/whl/cpu
            else
              pip install -e '.[export]' --extra-index-url https://download.pytorch.org/whl/cpu
          fi
          yolo export format=tflite imgsz=32
      - name: Check environment
        run: |
          echo "RUNNER_OS is ${{ runner.os }}"
          echo "GITHUB_EVENT_NAME is ${{ github.event_name }}"
          echo "GITHUB_WORKFLOW is ${{ github.workflow }}"
          echo "GITHUB_ACTOR is ${{ github.actor }}"
          echo "GITHUB_REPOSITORY is ${{ github.repository }}"
          echo "GITHUB_REPOSITORY_OWNER is ${{ github.repository_owner }}"
          python --version
          pip --version
          pip list
      - name: Benchmark DetectionModel
        shell: python
        run: |
          from ultralytics.yolo.utils.benchmarks import benchmark
          benchmark(model='${{ matrix.model }}.pt', imgsz=160, half=False, hard_fail=0.20)
      - name: Benchmark SegmentationModel
        shell: python
        run: |
          from ultralytics.yolo.utils.benchmarks import benchmark
          benchmark(model='${{ matrix.model }}-seg.pt', imgsz=160, half=False, hard_fail=0.14)
      - name: Benchmark ClassificationModel
        shell: python
        run: |
          from ultralytics.yolo.utils.benchmarks import benchmark
          benchmark(model='${{ matrix.model }}-cls.pt', imgsz=160, half=False, hard_fail=0.61)
      - name: Benchmark PoseModel
        shell: python
        run: |
          from ultralytics.yolo.utils.benchmarks import benchmark
          benchmark(model='${{ matrix.model }}-pose.pt', imgsz=160, half=False, hard_fail=0.0)
      - name: Benchmark Summary
        run: |
          cat benchmarks.log
          echo "$(cat benchmarks.log)" >> $GITHUB_STEP_SUMMARY

  Tests:
    timeout-minutes: 60
    runs-on: ${{ matrix.os }}
    strategy:
      fail-fast: false
      matrix:
        os: [ubuntu-latest]
        python-version: ['3.7', '3.8', '3.9', '3.10']
        model: [yolov8n]
        torch: [latest]
        include:
          - os: ubuntu-latest
            python-version: '3.8'  # torch 1.7.0 requires python >=3.6, <=3.8
            model: yolov8n
            torch: '1.8.0'  # min torch version CI https://pypi.org/project/torchvision/
    steps:
      - uses: actions/checkout@v3
      - uses: actions/setup-python@v4
        with:
          python-version: ${{ matrix.python-version }}
          cache: 'pip' # caching pip dependencies
      - name: Install requirements
        shell: bash  # for Windows compatibility
        run: |
          python -m pip install --upgrade pip wheel
          if [ "${{ matrix.torch }}" == "1.8.0" ]; then
              pip install -e . torch==1.8.0 torchvision==0.9.0 pytest --extra-index-url https://download.pytorch.org/whl/cpu
          else
              pip install -e . pytest --extra-index-url https://download.pytorch.org/whl/cpu
          fi
      - name: Check environment
        run: |
          echo "RUNNER_OS is ${{ runner.os }}"
          echo "GITHUB_EVENT_NAME is ${{ github.event_name }}"
          echo "GITHUB_WORKFLOW is ${{ github.workflow }}"
          echo "GITHUB_ACTOR is ${{ github.actor }}"
          echo "GITHUB_REPOSITORY is ${{ github.repository }}"
          echo "GITHUB_REPOSITORY_OWNER is ${{ github.repository_owner }}"
          python --version
          pip --version
          pip list
      - name: Pytest tests
        shell: bash  # for Windows compatibility
        run: pytest tests

  Summary:
    runs-on: ubuntu-latest
    needs: [HUB, Benchmarks, Tests] # Add job names that you want to check for failure
    if: always() # This ensures the job runs even if previous jobs fail
    steps:
      - name: Check for failure and notify
        if: (needs.HUB.result == 'failure' || needs.Benchmarks.result == 'failure' || needs.Tests.result == 'failure') && github.repository == 'ultralytics/ultralytics' && (github.event_name == 'schedule' || github.event_name == 'push')
        uses: slackapi/slack-github-action@v1.24.0
        with:
          payload: |
            {"text": "<!channel> GitHub Actions error for ${{ github.workflow }} ❌\n\n\n*Repository:* https://github.com/${{ github.repository }}\n*Action:* https://github.com/${{ github.repository }}/actions/runs/${{ github.run_id }}\n*Author:* ${{ github.actor }}\n*Event:* ${{ github.event_name }}\n"}
        env:
          SLACK_WEBHOOK_URL: ${{ secrets.SLACK_WEBHOOK_URL_YOLO }}
