# Supplementary material for: YOLOv8s-CGF: a lightweight model for wheat ear Fusarium head blight detection
Source: PeerJ Comput Sci. 2024 Mar 27;10:e1948. doi: 10.7717/peerj-cs.1948 (PMC11041926; doi:10.7717/peerj-cs.1948)
Supplement: Supplemental Information 1 [file peerj-cs-10-1948-s001.zip › ultralytics-main/.github/workflows/codeql.yaml]

# Ultralytics YOLO 🚀, AGPL-3.0 license

name: "CodeQL"

on:
  schedule:
    - cron: '0 0 1 * *'

jobs:
  analyze:
    name: Analyze
    runs-on: ${{ 'ubuntu-latest' }}
    permissions:
      actions: read
      contents: read
      security-events: write

    strategy:
      fail-fast: false
      matrix:
        language: [ 'python' ]
        # CodeQL supports [ 'cpp', 'csharp', 'go', 'java', 'javascript', 'python', 'ruby' ]

    steps:
    - name: Checkout repository
      uses: actions/checkout@v3

    # Initializes the CodeQL tools for scanning.
    - name: Initialize CodeQL
      uses: github/codeql-action/init@v2
      with:
        languages: ${{ matrix.language }}
        # If you wish to specify custom queries, you can do so here or in a config file.
        # By default, queries listed here will override any specified in a config file.
        # Prefix the list here with "+" to use these queries and those in the config file.
        # queries: security-extended,security-and-quality

    - name: Perform CodeQL Analysis
      uses: github/codeql-action/analyze@v2
      with:
        category: "/language:${{matrix.language}}"
