# Supplementary material for: YOLOv8s-CGF: a lightweight model for wheat ear Fusarium head blight detection
Source: PeerJ Comput Sci. 2024 Mar 27;10:e1948. doi: 10.7717/peerj-cs.1948 (PMC11041926; doi:10.7717/peerj-cs.1948)
Supplement: Supplemental Information 1 [file peerj-cs-10-1948-s001.zip › ultralytics-main/.github/workflows/docker.yaml]

# Ultralytics YOLO 🚀, AGPL-3.0 license
# Builds ultralytics/ultralytics:latest images on DockerHub https://hub.docker.com/r/ultralytics

name: Publish Docker Images

on:
  push:
    branches: [main]

jobs:
  docker:
    if: github.repository == 'ultralytics/ultralytics'
    name: Push Docker image to Docker Hub
    runs-on: ubuntu-latest
    steps:
      - name: Checkout repo
        uses: actions/checkout@v3

      - name: Set up QEMU
        uses: docker/setup-qemu-action@v2

      - name: Set up Docker Buildx
        uses: docker/setup-buildx-action@v2

      - name: Login to Docker Hub
        uses: docker/login-action@v2
        with:
          username: ${{ secrets.DOCKERHUB_USERNAME }}
          password: ${{ secrets.DOCKERHUB_TOKEN }}

      - name: Build and push arm64 image
        uses: docker/build-push-action@v4
        continue-on-error: true
        with:
          context: .
          platforms: linux/arm64
          file: docker/Dockerfile-arm64
          push: true
          tags: ultralytics/ultralytics:latest-arm64

      - name: Build and push Jetson image
        uses: docker/build-push-action@v4
        continue-on-error: true
        with:
          context: .
          platforms: linux/arm64
          file: docker/Dockerfile-jetson
          push: true
          tags: ultralytics/ultralytics:latest-jetson

      - name: Build and push CPU image
        uses: docker/build-push-action@v4
        continue-on-error: true
        with:
          context: .
          file: docker/Dockerfile-cpu
          push: true
          tags: ultralytics/ultralytics:latest-cpu

      - name: Build and push GPU image
        uses: docker/build-push-action@v4
        continue-on-error: true
        with:
          context: .
          file: docker/Dockerfile
          push: true
          tags: ultralytics/ultralytics:latest
