# Supplementary material for: YOLOv8s-CGF: a lightweight model for wheat ear Fusarium head blight detection
Source: PeerJ Comput Sci. 2024 Mar 27;10:e1948. doi: 10.7717/peerj-cs.1948 (PMC11041926; doi:10.7717/peerj-cs.1948)
Supplement: Supplemental Information 1 [file peerj-cs-10-1948-s001.zip › ultralytics-main/.github/workflows/publish.yml]

# Ultralytics YOLO 🚀, AGPL-3.0 license
# Publish pip package to PyPI https://pypi.org/project/ultralytics/ and Docs to https://docs.ultralytics.com

name: Publish to PyPI and Deploy Docs

on:
  push:
    branches: [main]
  workflow_dispatch:
    inputs:
      pypi:
        type: boolean
        description: Publish to PyPI
      docs:
        type: boolean
        description: Deploy Docs

jobs:
  publish:
    if: github.repository == 'ultralytics/ultralytics' && github.actor == 'glenn-jocher'
    name: Publish
    runs-on: ubuntu-latest
    steps:
      - name: Checkout code
        uses: actions/checkout@v3
        with:
          fetch-depth: "0" # pulls all commits (needed correct last updated dates in Docs)
      - name: Set up Python environment
        uses: actions/setup-python@v4
        with:
          python-version: '3.10'
          cache: 'pip' # caching pip dependencies
      - name: Install dependencies
        run: |
          python -m pip install --upgrade pip wheel build twine
          pip install -e '.[dev]' --extra-index-url https://download.pytorch.org/whl/cpu
      - name: Check PyPI version
        shell: python
        run: |
          import os
          import pkg_resources as pkg
          import ultralytics
          from ultralytics.yolo.utils.checks import check_latest_pypi_version

          v_local = pkg.parse_version(ultralytics.__version__).release
          v_pypi = pkg.parse_version(check_latest_pypi_version()).release
          print(f'Local version is {v_local}')
          print(f'PyPI version is {v_pypi}')
          d = [a - b for a, b in zip(v_local, v_pypi)]  # diff
          increment = (d[0] == d[1] == 0) and d[2] == 1  # only publish if patch version increments by 1
          os.system(f'echo "increment={increment}" >> $GITHUB_OUTPUT')
          os.system(f'echo "version={ultralytics.__version__}" >> $GITHUB_OUTPUT')
          if increment:
              print('Local version is higher than PyPI version. Publishing new version to PyPI ✅.')
        id: check_pypi
      - name: Publish to PyPI
        continue-on-error: true
        if: (github.event_name == 'push' || github.event.inputs.pypi == 'true')  && steps.check_pypi.outputs.increment == 'True'
        env:
          PYPI_TOKEN: ${{ secrets.PYPI_TOKEN }}
        run: |
          python -m build
          python -m twine upload dist/* -u __token__ -p $PYPI_TOKEN
      - name: Deploy Docs
        continue-on-error: true
        if: (github.event_name == 'push' && steps.check_pypi.outputs.increment == 'True') || github.event.inputs.docs == 'true'
        env:
          PERSONAL_ACCESS_TOKEN: ${{ secrets.PERSONAL_ACCESS_TOKEN }}
        run: |
          mkdocs build
          git config --global user.name "Glenn Jocher"
          git config --global user.email "glenn.jocher@ultralytics.com"
          git clone https://github.com/ultralytics/docs.git docs-repo
          cd docs-repo
          git checkout gh-pages || git checkout -b gh-pages
          rm -rf *
          cp -R ../site/* .
          git add .
          git commit -m "Update Docs for 'ultralytics ${{ steps.check_pypi.outputs.version }}'"
          git push https://${{ secrets.PERSONAL_ACCESS_TOKEN }}@github.com/ultralytics/docs.git gh-pages
      - name: Extract PR Details
        run: |
          if [ "${{ github.event_name }}" = "pull_request" ]; then
            PR_JSON=$(curl -s -H "Authorization: token ${{ secrets.GITHUB_TOKEN }}" https://api.github.com/repos/${{ github.repository }}/pulls/${{ github.event.pull_request.number }})
            PR_NUMBER=${{ github.event.pull_request.number }}
            PR_TITLE=$(echo $PR_JSON | jq -r '.title')
          else
            COMMIT_SHA=${{ github.event.after }}
            PR_JSON=$(curl -s -H "Authorization: token ${{ secrets.GITHUB_TOKEN }}" "https://api.github.com/search/issues?q=repo:${{ github.repository }}+is:pr+is:merged+sha:$COMMIT_SHA")
            PR_NUMBER=$(echo $PR_JSON | jq -r '.items[0].number')
            PR_TITLE=$(echo $PR_JSON | jq -r '.items[0].title')
          fi
          echo "PR_NUMBER=$PR_NUMBER" >> $GITHUB_ENV
          echo "PR_TITLE=$PR_TITLE" >> $GITHUB_ENV
      - name: Notify on Slack (Success)
        if: success() && github.event_name == 'push' && steps.check_pypi.outputs.increment == 'True'
        uses: slackapi/slack-github-action@v1.24.0
        with:
          payload: |
            {"text": "<!channel> GitHub Actions success for ${{ github.workflow }} ✅\n\n\n*Repository:* https://github.com/${{ github.repository }}\n*Action:* https://github.com/${{ github.repository }}/actions/runs/${{ github.run_id }}\n*Author:* ${{ github.actor }}\n*Event:* NEW 'ultralytics ${{ steps.check_pypi.outputs.version }}' pip package published 😃\n*Job Status:* ${{ job.status }}\n*Pull Request:* <https://github.com/${{ github.repository }}/pull/${{ env.PR_NUMBER }}> ${{ env.PR_TITLE }}\n"}
        env:
          SLACK_WEBHOOK_URL: ${{ secrets.SLACK_WEBHOOK_URL_YOLO }}
      - name: Notify on Slack (Failure)
        if: failure()
        uses: slackapi/slack-github-action@v1.24.0
        with:
          payload: |
            {"text": "<!channel> GitHub Actions error for ${{ github.workflow }} ❌\n\n\n*Repository:* https://github.com/${{ github.repository }}\n*Action:* https://github.com/${{ github.repository }}/actions/runs/${{ github.run_id }}\n*Author:* ${{ github.actor }}\n*Event:* ${{ github.event_name }}\n*Job Status:* ${{ job.status }}\n*Pull Request:* <https://github.com/${{ github.repository }}/pull/${{ env.PR_NUMBER }}> ${{ env.PR_TITLE }}\n"}
        env:
          SLACK_WEBHOOK_URL: ${{ secrets.SLACK_WEBHOOK_URL_YOLO }}
