# Supplementary material for: YOLOv8s-CGF: a lightweight model for wheat ear Fusarium head blight detection
Source: PeerJ Comput Sci. 2024 Mar 27;10:e1948. doi: 10.7717/peerj-cs.1948 (PMC11041926; doi:10.7717/peerj-cs.1948)
Supplement: Supplemental Information 1 [file peerj-cs-10-1948-s001.zip › ultralytics-main/CITATION.cff]

cff-version: 1.2.0
preferred-citation:
  type: software
  message: If you use this software, please cite it as below.
  authors:
  - family-names: Jocher
    given-names: Glenn
    orcid: "https://orcid.org/0000-0001-5950-6979"
  - family-names: Chaurasia
    given-names: Ayush
    orcid: "https://orcid.org/0000-0002-7603-6750"
  - family-names: Qiu
    given-names: Jing
    orcid: "https://orcid.org/0000-0003-3783-7069"
  title: "YOLO by Ultralytics"
  version: 8.0.0
  # doi: 10.5281/zenodo.3908559  # TODO
  date-released: 2023-1-10
  license: AGPL-3.0
  url: "https://github.com/ultralytics/ultralytics"
