# Supplementary material for: YOLOv8s-CGF: a lightweight model for wheat ear Fusarium head blight detection
Source: PeerJ Comput Sci. 2024 Mar 27;10:e1948. doi: 10.7717/peerj-cs.1948 (PMC11041926; doi:10.7717/peerj-cs.1948)
Supplement: Supplemental Information 1 [file peerj-cs-10-1948-s001.zip › ultralytics-main/docs/datasets/track/index.md]

---
comments: true
description: Discover the datasets compatible with Multi-Object Detector. Train your trackers and make your detections more efficient with Ultralytics' YOLO.
---

# Multi-object Tracking Datasets Overview

## Dataset Format (Coming Soon)

Multi-Object Detector doesn't need standalone training and directly supports pre-trained detection, segmentation or Pose models.
Support for training trackers alone is coming soon

## Usage

!!! example ""

    === "Python"
    
        ```python
        from ultralytics import YOLO

        model = YOLO('yolov8n.pt')
        results = model.track(source="https://youtu.be/Zgi9g1ksQHc", conf=0.3, iou=0.5, show=True) 
        ```
    === "CLI"
    
        ```bash
        yolo track model=yolov8n.pt source="https://youtu.be/Zgi9g1ksQHc" conf=0.3, iou=0.5 show
        ```
