# Supplementary material for: YOLOv8s-CGF: a lightweight model for wheat ear Fusarium head blight detection
Source: PeerJ Comput Sci. 2024 Mar 27;10:e1948. doi: 10.7717/peerj-cs.1948 (PMC11041926; doi:10.7717/peerj-cs.1948)
Supplement: Supplemental Information 1 [file peerj-cs-10-1948-s001.zip › ultralytics-main/docs/hub/models.md]

---
comments: true
description: Train and Deploy your Model to 13 different formats, including TensorFlow, ONNX, OpenVINO, CoreML, Paddle or directly on Mobile.
---

# HUB Models

## Train a Model

Connect to the Ultralytics HUB notebook and use your model API key to begin training!

<a href="https://colab.research.google.com/github/ultralytics/hub/blob/master/hub.ipynb" target="_blank">
<img src="https://colab.research.google.com/assets/colab-badge.svg" alt="Open In Colab"></a>

## Deploy to Real World

Export your model to 13 different formats, including TensorFlow, ONNX, OpenVINO, CoreML, Paddle and many others. Run
models directly on your [iOS](https://apps.apple.com/xk/app/ultralytics/id1583935240) or
[Android](https://play.google.com/store/apps/details?id=com.ultralytics.ultralytics_app) mobile device by downloading
the [Ultralytics App](https://ultralytics.com/app_install)!
