# Supplementary material for: YOLOv8s-CGF: a lightweight model for wheat ear Fusarium head blight detection
Source: PeerJ Comput Sci. 2024 Mar 27;10:e1948. doi: 10.7717/peerj-cs.1948 (PMC11041926; doi:10.7717/peerj-cs.1948)
Supplement: Supplemental Information 1 [file peerj-cs-10-1948-s001.zip › ultralytics-main/docs/models/index.md]

---
comments: true
description: Learn about the supported models and architectures, such as YOLOv3, YOLOv5, and YOLOv8, and how to contribute your own model to Ultralytics.
---

# Models

Ultralytics supports many models and architectures with more to come in the future. Want to add your model architecture? [Here's](../help/contributing.md) how you can contribute.

In this documentation, we provide information on four major models:

1. [YOLOv3](./yolov3.md): The third iteration of the YOLO model family, known for its efficient real-time object detection capabilities.
2. [YOLOv5](./yolov5.md): An improved version of the YOLO architecture, offering better performance and speed tradeoffs compared to previous versions.
3. [YOLOv6](./yolov6.md): Released by [Meituan](https://about.meituan.com/) in 2022 and is in use in many of the company's autonomous delivery robots.
4. [YOLOv8](./yolov8.md): The latest version of the YOLO family, featuring enhanced capabilities such as instance segmentation, pose/keypoints estimation, and classification.
5. [Segment Anything Model (SAM)](./sam.md): Meta's Segment Anything Model (SAM).
6. [YOLO-NAS](./yolo-nas.md): YOLO Neural Architecture Search (NAS) Models.
7. [Realtime Detection Transformers (RT-DETR)](./rtdetr.md): Baidu's PaddlePaddle Realtime Detection Transformer (RT-DETR) models.

You can use these models directly in the Command Line Interface (CLI) or in a Python environment. Below are examples of how to use the models with CLI and Python:

## CLI Example

```bash
yolo task=detect mode=train model=yolov8n.yaml data=coco128.yaml epochs=100
```

## Python Example

```python
from ultralytics import YOLO

model = YOLO("model.yaml")  # build a YOLOv8n model from scratch
# YOLO("model.pt")  use pre-trained model if available
model.info()  # display model information
model.train(data="coco128.yaml", epochs=100)  # train the model
```

For more details on each model, their supported tasks, modes, and performance, please visit their respective documentation pages linked above.
