# Supplementary material for: YOLOv8s-CGF: a lightweight model for wheat ear Fusarium head blight detection
Source: PeerJ Comput Sci. 2024 Mar 27;10:e1948. doi: 10.7717/peerj-cs.1948 (PMC11041926; doi:10.7717/peerj-cs.1948)
Supplement: Supplemental Information 1 [file peerj-cs-10-1948-s001.zip › ultralytics-main/docs/models/yolo-nas.md]

---
comments: true
description: Dive into YOLO-NAS, Deci's next-generation object detection model, offering breakthroughs in speed and accuracy. Learn how to utilize pre-trained models using the Ultralytics Python API for various tasks.
---

# YOLO-NAS

## Overview

Developed by Deci AI, YOLO-NAS is a groundbreaking object detection foundational model. It is the product of advanced Neural Architecture Search technology, meticulously designed to address the limitations of previous YOLO models. With significant improvements in quantization support and accuracy-latency trade-offs, YOLO-NAS represents a major leap in object detection.

![Model example image](https://learnopencv.com/wp-content/uploads/2023/05/yolo-nas_COCO_map_metrics.png)
**Overview of YOLO-NAS.** YOLO-NAS employs quantization-aware blocks and selective quantization for optimal performance. The model, when converted to its INT8 quantized version, experiences a minimal precision drop, a significant improvement over other models. These advancements culminate in a superior architecture with unprecedented object detection capabilities and outstanding performance.

### Key Features

- **Quantization-Friendly Basic Block:** YOLO-NAS introduces a new basic block that is friendly to quantization, addressing one of the significant limitations of previous YOLO models.
- **Sophisticated Training and Quantization:** YOLO-NAS leverages advanced training schemes and post-training quantization to enhance performance.
- **AutoNAC Optimization and Pre-training:** YOLO-NAS utilizes AutoNAC optimization and is pre-trained on prominent datasets such as COCO, Objects365, and Roboflow 100. This pre-training makes it extremely suitable for downstream object detection tasks in production environments.

## Pre-trained Models

Experience the power of next-generation object detection with the pre-trained YOLO-NAS models provided by Ultralytics. These models are designed to deliver top-notch performance in terms of both speed and accuracy. Choose from a variety of options tailored to your specific needs:

| Model            | mAP   | Latency (ms) |
|------------------|-------|--------------|
| YOLO-NAS S       | 47.5  | 3.21         |
| YOLO-NAS M       | 51.55 | 5.85         |
| YOLO-NAS L       | 52.22 | 7.87         |
| YOLO-NAS S INT-8 | 47.03 | 2.36         |
| YOLO-NAS M INT-8 | 51.0  | 3.78         |
| YOLO-NAS L INT-8 | 52.1  | 4.78         |

Each model variant is designed to offer a balance between Mean Average Precision (mAP) and latency, helping you optimize your object detection tasks for both performance and speed.

## Usage

### Python API

The YOLO-NAS models are easy to integrate into your Python applications. Ultralytics provides a user-friendly Python API to streamline the process.

#### Predict Usage

To perform object detection on an image, use the `predict` method as shown below:

```python
from ultralytics import NAS

model = NAS('yolo_nas_s')
results = model.predict('ultralytics/assets/bus.jpg')
```

This snippet demonstrates the simplicity of loading a pre-trained model and running a prediction on an image.

#### Val Usage

Validation of the model on a dataset can be done as follows:

```python
from ultralytics import NAS

model = NAS('yolo_nas_s')
results = model.val(data='coco8.yaml)
```

In this example, the model is validated against the dataset specified in the 'coco8.yaml' file.

### Supported Tasks

The YOLO-NAS models are primarily designed for object detection tasks. You can download the pre-trained weights for each variant of the model as follows:

| Model Type | Pre-trained Weights                                                                           | Tasks Supported  |
|------------|-----------------------------------------------------------------------------------------------|------------------|
| YOLO-NAS-s | [yolo_nas_s.pt](https://github.com/ultralytics/assets/releases/download/v0.0.0/yolo_nas_s.pt) | Object Detection |
| YOLO-NAS-m | [yolo_nas_m.pt](https://github.com/ultralytics/assets/releases/download/v0.0.0/yolo_nas_m.pt) | Object Detection |
| YOLO-NAS-l | [yolo_nas_l.pt](https://github.com/ultralytics/assets/releases/download/v0.0.0/yolo_nas_l.pt) | Object Detection |

### Supported Modes

The YOLO-NAS models support both inference and validation modes, allowing you to predict and validate results with ease. Training mode, however, is currently not supported.

| Mode       | Supported          |
|------------|--------------------|
| Inference  | :heavy_check_mark: |
| Validation | :heavy_check_mark: |
| Training   | :x:                |

Harness the power of the YOLO-NAS models to drive your object detection tasks to new heights of performance and speed.

## Acknowledgements and Citations

If you employ YOLO-NAS in your research or development work, please cite SuperGradients:

```bibtex
@misc{supergradients,
  doi = {10.5281/ZENODO.7789328},
  url = {https://zenodo.org/record/7789328},
  author = {Aharon,  Shay and {Louis-Dupont} and {Ofri Masad} and Yurkova,  Kate and {Lotem Fridman} and {Lkdci} and Khvedchenya,  Eugene and Rubin,  Ran and Bagrov,  Natan and Tymchenko,  Borys and Keren,  Tomer and Zhilko,  Alexander and {Eran-Deci}},
  title = {Super-Gradients},
  publisher = {GitHub},
  journal = {GitHub repository},
  year = {2021},
}
```

We express our gratitude to Deci AI's [SuperGradients](https://github.com/Deci-AI/super-gradients/) team for their efforts in creating and maintaining this valuable resource for the computer vision community. We believe YOLO-NAS, with its innovative architecture and superior object detection capabilities, will become a critical tool for developers and researchers alike.

*Keywords: YOLO-NAS, Deci AI, object detection, deep learning, neural architecture search, Ultralytics Python API, YOLO model, SuperGradients, pre-trained models, quantization-friendly basic block, advanced training schemes, post-training quantization, AutoNAC optimization, COCO, Objects365, Roboflow 100*
