# Supplementary material for: YOLOv8s-CGF: a lightweight model for wheat ear Fusarium head blight detection
Source: PeerJ Comput Sci. 2024 Mar 27;10:e1948. doi: 10.7717/peerj-cs.1948 (PMC11041926; doi:10.7717/peerj-cs.1948)
Supplement: Supplemental Information 1 [file peerj-cs-10-1948-s001.zip › ultralytics-main/docs/models/yolov3.md]

---
comments: true
description: YOLOv3, YOLOv3-Ultralytics and YOLOv3u by Ultralytics explained. Learn the evolution of these models and their specifications.
---

# YOLOv3, YOLOv3-Ultralytics, and YOLOv3u

## Overview

This document presents an overview of three closely related object detection models, namely [YOLOv3](https://pjreddie.com/darknet/yolo/), [YOLOv3-Ultralytics](https://github.com/ultralytics/yolov3), and [YOLOv3u](https://github.com/ultralytics/ultralytics).

1. **YOLOv3:** This is the third version of the You Only Look Once (YOLO) object detection algorithm. Originally developed by Joseph Redmon, YOLOv3 improved on its predecessors by introducing features such as multiscale predictions and three different sizes of detection kernels.

2. **YOLOv3-Ultralytics:** This is Ultralytics' implementation of the YOLOv3 model. It reproduces the original YOLOv3 architecture and offers additional functionalities, such as support for more pre-trained models and easier customization options.

3. **YOLOv3u:** This is an updated version of YOLOv3-Ultralytics that incorporates the anchor-free, objectness-free split head used in YOLOv8 models. YOLOv3u maintains the same backbone and neck architecture as YOLOv3 but with the updated detection head from YOLOv8.

![Ultralytics YOLOv3](https://raw.githubusercontent.com/ultralytics/assets/main/yolov3/banner-yolov3.png)

## Key Features

- **YOLOv3:** Introduced the use of three different scales for detection, leveraging three different sizes of detection kernels: 13x13, 26x26, and 52x52. This significantly improved detection accuracy for objects of different sizes. Additionally, YOLOv3 added features such as multi-label predictions for each bounding box and a better feature extractor network.

- **YOLOv3-Ultralytics:** Ultralytics' implementation of YOLOv3 provides the same performance as the original model but comes with added support for more pre-trained models, additional training methods, and easier customization options. This makes it more versatile and user-friendly for practical applications.

- **YOLOv3u:** This updated model incorporates the anchor-free, objectness-free split head from YOLOv8. By eliminating the need for pre-defined anchor boxes and objectness scores, this detection head design can improve the model's ability to detect objects of varying sizes and shapes. This makes YOLOv3u more robust and accurate for object detection tasks.

## Supported Tasks

YOLOv3, YOLOv3-Ultralytics, and YOLOv3u all support the following tasks:

- Object Detection

## Supported Modes

All three models support the following modes:

- Inference
- Validation
- Training
- Export

## Performance

Below is a comparison of the performance of the three models. The performance is measured in terms of the Mean Average Precision (mAP) on the COCO dataset:

TODO

## Usage

You can use these models for object detection tasks using the Ultralytics YOLOv3 repository. The following is a sample code snippet showing how to use the YOLOv3u model for inference:

```python
from ultralytics import YOLO

# Load the model
model = YOLO('yolov3.pt')  # load a pretrained model

# Perform inference
results = model('image.jpg')

# Print the results
results.print()
```

## Citations and Acknowledgments

If you use YOLOv3 in your research, please cite the original YOLO papers and the Ultralytics YOLOv3 repository:

```bibtex
@article{redmon2018yolov3,
  title={YOLOv3: An Incremental Improvement},
  author={Redmon, Joseph and Farhadi, Ali},
  journal={arXiv preprint arXiv:1804.02767},
  year={2018}
}
```

Thank you to Joseph Redmon and Ali Farhadi for developing the original YOLOv3.
