# Supplementary material for: YOLOv8s-CGF: a lightweight model for wheat ear Fusarium head blight detection
Source: PeerJ Comput Sci. 2024 Mar 27;10:e1948. doi: 10.7717/peerj-cs.1948 (PMC11041926; doi:10.7717/peerj-cs.1948)
Supplement: Supplemental Information 1 [file peerj-cs-10-1948-s001.zip › ultralytics-main/docs/models/yolov6.md]

---
comments: true
description: Discover Meituan YOLOv6, a robust real-time object detector. Learn how to utilize pre-trained models with Ultralytics Python API for a variety of tasks.
---

# Meituan YOLOv6

## Overview

[Meituan](https://about.meituan.com/) YOLOv6 is a cutting-edge object detector that offers remarkable balance between speed and accuracy, making it a popular choice for real-time applications. This model introduces several notable enhancements on its architecture and training scheme, including the implementation of a Bi-directional Concatenation (BiC) module, an anchor-aided training (AAT) strategy, and an improved backbone and neck design for state-of-the-art accuracy on the COCO dataset.

![Meituan YOLOv6](https://user-images.githubusercontent.com/26833433/240750495-4da954ce-8b3b-41c4-8afd-ddb74361d3c2.png)
![Model example image](https://user-images.githubusercontent.com/26833433/240750557-3e9ec4f0-0598-49a8-83ea-f33c91eb6d68.png)
**Overview of YOLOv6.** Model architecture diagram showing the redesigned network components and training strategies that have led to significant performance improvements. (a) The neck of YOLOv6 (N and S are shown). Note for M/L, RepBlocks is replaced with CSPStackRep. (b) The
structure of a BiC module. (c) A SimCSPSPPF block. ([source](https://arxiv.org/pdf/2301.05586.pdf)).

### Key Features

- **Bi-directional Concatenation (BiC) Module:** YOLOv6 introduces a BiC module in the neck of the detector, enhancing localization signals and delivering performance gains with negligible speed degradation.
- **Anchor-Aided Training (AAT) Strategy:** This model proposes AAT to enjoy the benefits of both anchor-based and anchor-free paradigms without compromising inference efficiency.
- **Enhanced Backbone and Neck Design:** By deepening YOLOv6 to include another stage in the backbone and neck, this model achieves state-of-the-art performance on the COCO dataset at high-resolution input.
- **Self-Distillation Strategy:** A new self-distillation strategy is implemented to boost the performance of smaller models of YOLOv6, enhancing the auxiliary regression branch during training and removing it at inference to avoid a marked speed decline.

## Pre-trained Models

YOLOv6 provides various pre-trained models with different scales:

- YOLOv6-N: 37.5% AP on COCO val2017 at 1187 FPS with NVIDIA Tesla T4 GPU.
- YOLOv6-S: 45.0% AP at 484 FPS.
- YOLOv6-M: 50.0% AP at 226 FPS.
- YOLOv6-L: 52.8% AP at 116 FPS.
- YOLOv6-L6: State-of-the-art accuracy in real-time.

YOLOv6 also provides quantized models for different precisions and models optimized for mobile platforms.

## Usage

### Python API

```python
from ultralytics import YOLO

model = YOLO("yolov6n.yaml")  # build new model from scratch
model.info()  # display model information
model.predict("path/to/image.jpg")  # predict
```

### Supported Tasks

| Model Type | Pre-trained Weights | Tasks Supported  |
|------------|---------------------|------------------|
| YOLOv6-N   | `yolov6-n.pt`       | Object Detection |
| YOLOv6-S   | `yolov6-s.pt`       | Object Detection |
| YOLOv6-M   | `yolov6-m.pt`       | Object Detection |
| YOLOv6-L   | `yolov6-l.pt`       | Object Detection |
| YOLOv6-L6  | `yolov6-l6.pt`      | Object Detection |

## Supported Modes

| Mode       | Supported          |
|------------|--------------------|
| Inference  | :heavy_check_mark: |
| Validation | :heavy_check_mark: |
| Training   | :heavy_check_mark: |

## Citations and Acknowledgements

We would like to acknowledge the authors for their significant contributions in the field of real-time object detection:

```bibtex
@misc{li2023yolov6,
      title={YOLOv6 v3.0: A Full-Scale Reloading}, 
      author={Chuyi Li and Lulu Li and Yifei Geng and Hongliang Jiang and Meng Cheng and Bo Zhang and Zaidan Ke and Xiaoming Xu and Xiangxiang Chu},
      year={2023},
      eprint={2301.05586},
      archivePrefix={arXiv},
      primaryClass={cs.CV}
}
```

The original YOLOv6 paper can be found on [arXiv](https://arxiv.org/abs/2301.05586). The authors have made their work publicly available, and the codebase can be accessed on [GitHub](https://github.com/meituan/YOLOv6). We appreciate their efforts in advancing the field and making their work accessible to the broader community.
