# Supplementary material for: YOLOv8s-CGF: a lightweight model for wheat ear Fusarium head blight detection
Source: PeerJ Comput Sci. 2024 Mar 27;10:e1948. doi: 10.7717/peerj-cs.1948 (PMC11041926; doi:10.7717/peerj-cs.1948)
Supplement: Supplemental Information 1 [file peerj-cs-10-1948-s001.zip › ultralytics-main/docs/README.md]

---
description: Learn how to install the Ultralytics package in developer mode and build/serve locally using MkDocs. Deploy your project to your host easily.
---

# Ultralytics Docs

Ultralytics Docs are deployed to [https://docs.ultralytics.com](https://docs.ultralytics.com).

### Install Ultralytics package

To install the ultralytics package in developer mode, you will need to have Git and Python 3 installed on your system.
Then, follow these steps:

1. Clone the ultralytics repository to your local machine using Git:

```bash
git clone https://github.com/ultralytics/ultralytics.git
```

2. Navigate to the root directory of the repository:

```bash
cd ultralytics
```

3. Install the package in developer mode using pip:

```bash
pip install -e '.[dev]'
```

This will install the ultralytics package and its dependencies in developer mode, allowing you to make changes to the
package code and have them reflected immediately in your Python environment.

Note that you may need to use the pip3 command instead of pip if you have multiple versions of Python installed on your
system.

### Building and Serving Locally

The `mkdocs serve` command is used to build and serve a local version of the MkDocs documentation site. It is typically
used during the development and testing phase of a documentation project.

```bash
mkdocs serve
```

Here is a breakdown of what this command does:

- `mkdocs`: This is the command-line interface (CLI) for the MkDocs static site generator. It is used to build and serve
  MkDocs sites.
- `serve`: This is a subcommand of the `mkdocs` CLI that tells it to build and serve the documentation site locally.
- `-a`: This flag specifies the hostname and port number to bind the server to. The default value is `localhost:8000`.
- `-t`: This flag specifies the theme to use for the documentation site. The default value is `mkdocs`.
- `-s`: This flag tells the `serve` command to serve the site in silent mode, which means it will not display any log
  messages or progress updates.
  When you run the `mkdocs serve` command, it will build the documentation site using the files in the `docs/` directory
  and serve it at the specified hostname and port number. You can then view the site by going to the URL in your web
  browser.

While the site is being served, you can make changes to the documentation files and see them reflected in the live site
immediately. This is useful for testing and debugging your documentation before deploying it to a live server.

To stop the serve command and terminate the local server, you can use the `CTRL+C` keyboard shortcut.

### Deploying Your Documentation Site

To deploy your MkDocs documentation site, you will need to choose a hosting provider and a deployment method. Some
popular options include GitHub Pages, GitLab Pages, and Amazon S3.

Before you can deploy your site, you will need to configure your `mkdocs.yml` file to specify the remote host and any
other necessary deployment settings.

Once you have configured your `mkdocs.yml` file, you can use the `mkdocs deploy` command to build and deploy your site.
This command will build the documentation site using the files in the `docs/` directory and the specified configuration
file and theme, and then deploy the site to the specified remote host.

For example, to deploy your site to GitHub Pages using the gh-deploy plugin, you can use the following command:

```bash
mkdocs gh-deploy
```

If you are using GitHub Pages, you can set a custom domain for your documentation site by going to the "Settings" page
for your repository and updating the "Custom domain" field in the "GitHub Pages" section.

![196814117-fc16e711-d2be-4722-9536-b7c6d78fd167](https://user-images.githubusercontent.com/26833433/210150206-9e86dcd7-10af-43e4-9eb2-9518b3799eac.png)

For more information on deploying your MkDocs documentation site, see
the [MkDocs documentation](https://www.mkdocs.org/user-guide/deploying-your-docs/).
