# Supplementary material for: YOLOv8s-CGF: a lightweight model for wheat ear Fusarium head blight detection
Source: PeerJ Comput Sci. 2024 Mar 27;10:e1948. doi: 10.7717/peerj-cs.1948 (PMC11041926; doi:10.7717/peerj-cs.1948)
Supplement: Supplemental Information 1 [file peerj-cs-10-1948-s001.zip › ultralytics-main/docs/reference/hub/auth.md]

---
description: Learn how to use Ultralytics hub authentication in your projects with examples and guidelines from the Auth page on Ultralytics Docs.
---

# Auth
---
:::ultralytics.hub.auth.Auth
<br><br>
