# Supplementary material for: YOLOv8s-CGF: a lightweight model for wheat ear Fusarium head blight detection
Source: PeerJ Comput Sci. 2024 Mar 27;10:e1948. doi: 10.7717/peerj-cs.1948 (PMC11041926; doi:10.7717/peerj-cs.1948)
Supplement: Supplemental Information 1 [file peerj-cs-10-1948-s001.zip › ultralytics-main/docs/reference/hub/utils.md]

---
description: Explore Ultralytics events, including 'request_with_credentials' and 'smart_request', to improve your project's performance and efficiency.
---

# Events
---
:::ultralytics.hub.utils.Events
<br><br>

# request_with_credentials
---
:::ultralytics.hub.utils.request_with_credentials
<br><br>

# requests_with_progress
---
:::ultralytics.hub.utils.requests_with_progress
<br><br>

# smart_request
---
:::ultralytics.hub.utils.smart_request
<br><br>
