# Supplementary material for: YOLOv8s-CGF: a lightweight model for wheat ear Fusarium head blight detection
Source: PeerJ Comput Sci. 2024 Mar 27;10:e1948. doi: 10.7717/peerj-cs.1948 (PMC11041926; doi:10.7717/peerj-cs.1948)
Supplement: Supplemental Information 1 [file peerj-cs-10-1948-s001.zip › ultralytics-main/docs/reference/nn/autobackend.md]

---
description: Ensure class names match filenames for easy imports. Use AutoBackend to automatically rename and refactor model files.
---

# AutoBackend
---
:::ultralytics.nn.autobackend.AutoBackend
<br><br>

# check_class_names
---
:::ultralytics.nn.autobackend.check_class_names
<br><br>
