# Supplementary material for: YOLOv8s-CGF: a lightweight model for wheat ear Fusarium head blight detection
Source: PeerJ Comput Sci. 2024 Mar 27;10:e1948. doi: 10.7717/peerj-cs.1948 (PMC11041926; doi:10.7717/peerj-cs.1948)
Supplement: Supplemental Information 1 [file peerj-cs-10-1948-s001.zip › ultralytics-main/docs/reference/nn/autoshape.md]

---
description: Detect 80+ object categories with bounding box coordinates and class probabilities using AutoShape in Ultralytics YOLO. Explore Detections now.
---

# AutoShape
---
:::ultralytics.nn.autoshape.AutoShape
<br><br>

# Detections
---
:::ultralytics.nn.autoshape.Detections
<br><br>
