# Supplementary material for: YOLOv8s-CGF: a lightweight model for wheat ear Fusarium head blight detection
Source: PeerJ Comput Sci. 2024 Mar 27;10:e1948. doi: 10.7717/peerj-cs.1948 (PMC11041926; doi:10.7717/peerj-cs.1948)
Supplement: Supplemental Information 1 [file peerj-cs-10-1948-s001.zip › ultralytics-main/docs/reference/nn/modules/block.md]

---
description: Explore ultralytics.nn.modules.block to build powerful YOLO object detection models. Master DFL, HGStem, SPP, CSP components and more.
---

# DFL
---
:::ultralytics.nn.modules.block.DFL
<br><br>

# Proto
---
:::ultralytics.nn.modules.block.Proto
<br><br>

# HGStem
---
:::ultralytics.nn.modules.block.HGStem
<br><br>

# HGBlock
---
:::ultralytics.nn.modules.block.HGBlock
<br><br>

# SPP
---
:::ultralytics.nn.modules.block.SPP
<br><br>

# SPPF
---
:::ultralytics.nn.modules.block.SPPF
<br><br>

# C1
---
:::ultralytics.nn.modules.block.C1
<br><br>

# C2
---
:::ultralytics.nn.modules.block.C2
<br><br>

# C2f
---
:::ultralytics.nn.modules.block.C2f
<br><br>

# C3
---
:::ultralytics.nn.modules.block.C3
<br><br>

# C3x
---
:::ultralytics.nn.modules.block.C3x
<br><br>

# RepC3
---
:::ultralytics.nn.modules.block.RepC3
<br><br>

# C3TR
---
:::ultralytics.nn.modules.block.C3TR
<br><br>

# C3Ghost
---
:::ultralytics.nn.modules.block.C3Ghost
<br><br>

# GhostBottleneck
---
:::ultralytics.nn.modules.block.GhostBottleneck
<br><br>

# Bottleneck
---
:::ultralytics.nn.modules.block.Bottleneck
<br><br>

# BottleneckCSP
---
:::ultralytics.nn.modules.block.BottleneckCSP
<br><br>
