# Supplementary material for: YOLOv8s-CGF: a lightweight model for wheat ear Fusarium head blight detection
Source: PeerJ Comput Sci. 2024 Mar 27;10:e1948. doi: 10.7717/peerj-cs.1948 (PMC11041926; doi:10.7717/peerj-cs.1948)
Supplement: Supplemental Information 1 [file peerj-cs-10-1948-s001.zip › ultralytics-main/docs/reference/nn/modules/conv.md]

---
description: Explore convolutional neural network modules & techniques such as LightConv, DWConv, ConvTranspose, GhostConv, CBAM & autopad with Ultralytics Docs.
---

# Conv
---
:::ultralytics.nn.modules.conv.Conv
<br><br>

# Conv2
---
:::ultralytics.nn.modules.conv.Conv2
<br><br>

# LightConv
---
:::ultralytics.nn.modules.conv.LightConv
<br><br>

# DWConv
---
:::ultralytics.nn.modules.conv.DWConv
<br><br>

# DWConvTranspose2d
---
:::ultralytics.nn.modules.conv.DWConvTranspose2d
<br><br>

# ConvTranspose
---
:::ultralytics.nn.modules.conv.ConvTranspose
<br><br>

# Focus
---
:::ultralytics.nn.modules.conv.Focus
<br><br>

# GhostConv
---
:::ultralytics.nn.modules.conv.GhostConv
<br><br>

# RepConv
---
:::ultralytics.nn.modules.conv.RepConv
<br><br>

# ChannelAttention
---
:::ultralytics.nn.modules.conv.ChannelAttention
<br><br>

# SpatialAttention
---
:::ultralytics.nn.modules.conv.SpatialAttention
<br><br>

# CBAM
---
:::ultralytics.nn.modules.conv.CBAM
<br><br>

# Concat
---
:::ultralytics.nn.modules.conv.Concat
<br><br>

# autopad
---
:::ultralytics.nn.modules.conv.autopad
<br><br>
