# Supplementary material for: YOLOv8s-CGF: a lightweight model for wheat ear Fusarium head blight detection
Source: PeerJ Comput Sci. 2024 Mar 27;10:e1948. doi: 10.7717/peerj-cs.1948 (PMC11041926; doi:10.7717/peerj-cs.1948)
Supplement: Supplemental Information 1 [file peerj-cs-10-1948-s001.zip › ultralytics-main/docs/reference/nn/modules/head.md]

---
description: 'Learn about Ultralytics YOLO modules: Segment, Classify, and RTDETRDecoder. Optimize object detection and classification in your project.'
---

# Detect
---
:::ultralytics.nn.modules.head.Detect
<br><br>

# Segment
---
:::ultralytics.nn.modules.head.Segment
<br><br>

# Pose
---
:::ultralytics.nn.modules.head.Pose
<br><br>

# Classify
---
:::ultralytics.nn.modules.head.Classify
<br><br>

# RTDETRDecoder
---
:::ultralytics.nn.modules.head.RTDETRDecoder
<br><br>
