# Supplementary material for: YOLOv8s-CGF: a lightweight model for wheat ear Fusarium head blight detection
Source: PeerJ Comput Sci. 2024 Mar 27;10:e1948. doi: 10.7717/peerj-cs.1948 (PMC11041926; doi:10.7717/peerj-cs.1948)
Supplement: Supplemental Information 1 [file peerj-cs-10-1948-s001.zip › ultralytics-main/docs/reference/nn/modules/transformer.md]

---
description: Explore the Ultralytics nn modules pages on Transformer and MLP blocks, LayerNorm2d, and Deformable Transformer Decoder Layer.
---

# TransformerEncoderLayer
---
:::ultralytics.nn.modules.transformer.TransformerEncoderLayer
<br><br>

# AIFI
---
:::ultralytics.nn.modules.transformer.AIFI
<br><br>

# TransformerLayer
---
:::ultralytics.nn.modules.transformer.TransformerLayer
<br><br>

# TransformerBlock
---
:::ultralytics.nn.modules.transformer.TransformerBlock
<br><br>

# MLPBlock
---
:::ultralytics.nn.modules.transformer.MLPBlock
<br><br>

# MLP
---
:::ultralytics.nn.modules.transformer.MLP
<br><br>

# LayerNorm2d
---
:::ultralytics.nn.modules.transformer.LayerNorm2d
<br><br>

# MSDeformAttn
---
:::ultralytics.nn.modules.transformer.MSDeformAttn
<br><br>

# DeformableTransformerDecoderLayer
---
:::ultralytics.nn.modules.transformer.DeformableTransformerDecoderLayer
<br><br>

# DeformableTransformerDecoder
---
:::ultralytics.nn.modules.transformer.DeformableTransformerDecoder
<br><br>
