# Supplementary material for: YOLOv8s-CGF: a lightweight model for wheat ear Fusarium head blight detection
Source: PeerJ Comput Sci. 2024 Mar 27;10:e1948. doi: 10.7717/peerj-cs.1948 (PMC11041926; doi:10.7717/peerj-cs.1948)
Supplement: Supplemental Information 1 [file peerj-cs-10-1948-s001.zip › ultralytics-main/docs/reference/nn/modules/utils.md]

---
description: 'Learn about Ultralytics NN modules: get_clones, linear_init_, and multi_scale_deformable_attn_pytorch. Code examples and usage tips.'
---

# _get_clones
---
:::ultralytics.nn.modules.utils._get_clones
<br><br>

# bias_init_with_prob
---
:::ultralytics.nn.modules.utils.bias_init_with_prob
<br><br>

# linear_init_
---
:::ultralytics.nn.modules.utils.linear_init_
<br><br>

# inverse_sigmoid
---
:::ultralytics.nn.modules.utils.inverse_sigmoid
<br><br>

# multi_scale_deformable_attn_pytorch
---
:::ultralytics.nn.modules.utils.multi_scale_deformable_attn_pytorch
<br><br>
