# Supplementary material for: YOLOv8s-CGF: a lightweight model for wheat ear Fusarium head blight detection
Source: PeerJ Comput Sci. 2024 Mar 27;10:e1948. doi: 10.7717/peerj-cs.1948 (PMC11041926; doi:10.7717/peerj-cs.1948)
Supplement: Supplemental Information 1 [file peerj-cs-10-1948-s001.zip › ultralytics-main/docs/reference/nn/tasks.md]

---
description: Learn how to work with Ultralytics YOLO Detection, Segmentation & Classification Models, load weights and parse models in PyTorch.
---

# BaseModel
---
:::ultralytics.nn.tasks.BaseModel
<br><br>

# DetectionModel
---
:::ultralytics.nn.tasks.DetectionModel
<br><br>

# SegmentationModel
---
:::ultralytics.nn.tasks.SegmentationModel
<br><br>

# PoseModel
---
:::ultralytics.nn.tasks.PoseModel
<br><br>

# ClassificationModel
---
:::ultralytics.nn.tasks.ClassificationModel
<br><br>

# RTDETRDetectionModel
---
:::ultralytics.nn.tasks.RTDETRDetectionModel
<br><br>

# Ensemble
---
:::ultralytics.nn.tasks.Ensemble
<br><br>

# torch_safe_load
---
:::ultralytics.nn.tasks.torch_safe_load
<br><br>

# attempt_load_weights
---
:::ultralytics.nn.tasks.attempt_load_weights
<br><br>

# attempt_load_one_weight
---
:::ultralytics.nn.tasks.attempt_load_one_weight
<br><br>

# parse_model
---
:::ultralytics.nn.tasks.parse_model
<br><br>

# yaml_model_load
---
:::ultralytics.nn.tasks.yaml_model_load
<br><br>

# guess_model_scale
---
:::ultralytics.nn.tasks.guess_model_scale
<br><br>

# guess_model_task
---
:::ultralytics.nn.tasks.guess_model_task
<br><br>
