# Supplementary material for: YOLOv8s-CGF: a lightweight model for wheat ear Fusarium head blight detection
Source: PeerJ Comput Sci. 2024 Mar 27;10:e1948. doi: 10.7717/peerj-cs.1948 (PMC11041926; doi:10.7717/peerj-cs.1948)
Supplement: Supplemental Information 1 [file peerj-cs-10-1948-s001.zip › ultralytics-main/docs/reference/tracker/track.md]

---
description: Learn how to register custom event-tracking and track predictions with Ultralytics YOLO via on_predict_start and register_tracker methods.
---

# on_predict_start
---
:::ultralytics.tracker.track.on_predict_start
<br><br>

# on_predict_postprocess_end
---
:::ultralytics.tracker.track.on_predict_postprocess_end
<br><br>

# register_tracker
---
:::ultralytics.tracker.track.register_tracker
<br><br>
