# Supplementary material for: YOLOv8s-CGF: a lightweight model for wheat ear Fusarium head blight detection
Source: PeerJ Comput Sci. 2024 Mar 27;10:e1948. doi: 10.7717/peerj-cs.1948 (PMC11041926; doi:10.7717/peerj-cs.1948)
Supplement: Supplemental Information 1 [file peerj-cs-10-1948-s001.zip › ultralytics-main/docs/reference/tracker/trackers/basetrack.md]

---
description: 'TrackState: A comprehensive guide to Ultralytics tracker''s BaseTrack for monitoring model performance. Improve your tracking capabilities now!'
---

# TrackState
---
:::ultralytics.tracker.trackers.basetrack.TrackState
<br><br>

# BaseTrack
---
:::ultralytics.tracker.trackers.basetrack.BaseTrack
<br><br>
