# Supplementary material for: YOLOv8s-CGF: a lightweight model for wheat ear Fusarium head blight detection
Source: PeerJ Comput Sci. 2024 Mar 27;10:e1948. doi: 10.7717/peerj-cs.1948 (PMC11041926; doi:10.7717/peerj-cs.1948)
Supplement: Supplemental Information 1 [file peerj-cs-10-1948-s001.zip › ultralytics-main/docs/reference/tracker/trackers/byte_tracker.md]

---
description: Learn how to track ByteAI model sizes and tips for model optimization with STrack, a byte tracking tool from Ultralytics.
---

# STrack
---
:::ultralytics.tracker.trackers.byte_tracker.STrack
<br><br>

# BYTETracker
---
:::ultralytics.tracker.trackers.byte_tracker.BYTETracker
<br><br>
