# Supplementary material for: YOLOv8s-CGF: a lightweight model for wheat ear Fusarium head blight detection
Source: PeerJ Comput Sci. 2024 Mar 27;10:e1948. doi: 10.7717/peerj-cs.1948 (PMC11041926; doi:10.7717/peerj-cs.1948)
Supplement: Supplemental Information 1 [file peerj-cs-10-1948-s001.zip › ultralytics-main/docs/reference/tracker/utils/gmc.md]

---
description: '"Track Google Marketing Campaigns in GMC with Ultralytics Tracker. Learn to set up and use GMC for detailed analytics. Get started now."'
---

# GMC
---
:::ultralytics.tracker.utils.gmc.GMC
<br><br>
