# Supplementary material for: YOLOv8s-CGF: a lightweight model for wheat ear Fusarium head blight detection
Source: PeerJ Comput Sci. 2024 Mar 27;10:e1948. doi: 10.7717/peerj-cs.1948 (PMC11041926; doi:10.7717/peerj-cs.1948)
Supplement: Supplemental Information 1 [file peerj-cs-10-1948-s001.zip › ultralytics-main/docs/reference/tracker/utils/matching.md]

---
description: Learn how to match and fuse object detections for accurate target tracking using Ultralytics' YOLO merge_matches, iou_distance, and embedding_distance.
---

# merge_matches
---
:::ultralytics.tracker.utils.matching.merge_matches
<br><br>

# _indices_to_matches
---
:::ultralytics.tracker.utils.matching._indices_to_matches
<br><br>

# linear_assignment
---
:::ultralytics.tracker.utils.matching.linear_assignment
<br><br>

# ious
---
:::ultralytics.tracker.utils.matching.ious
<br><br>

# iou_distance
---
:::ultralytics.tracker.utils.matching.iou_distance
<br><br>

# v_iou_distance
---
:::ultralytics.tracker.utils.matching.v_iou_distance
<br><br>

# embedding_distance
---
:::ultralytics.tracker.utils.matching.embedding_distance
<br><br>

# gate_cost_matrix
---
:::ultralytics.tracker.utils.matching.gate_cost_matrix
<br><br>

# fuse_motion
---
:::ultralytics.tracker.utils.matching.fuse_motion
<br><br>

# fuse_iou
---
:::ultralytics.tracker.utils.matching.fuse_iou
<br><br>

# fuse_score
---
:::ultralytics.tracker.utils.matching.fuse_score
<br><br>

# bbox_ious
---
:::ultralytics.tracker.utils.matching.bbox_ious
<br><br>
