# Supplementary material for: YOLOv8s-CGF: a lightweight model for wheat ear Fusarium head blight detection
Source: PeerJ Comput Sci. 2024 Mar 27;10:e1948. doi: 10.7717/peerj-cs.1948 (PMC11041926; doi:10.7717/peerj-cs.1948)
Supplement: Supplemental Information 1 [file peerj-cs-10-1948-s001.zip › ultralytics-main/docs/reference/yolo/data/annotator.md]

---
description: Learn how to use auto_annotate in Ultralytics YOLO to generate annotations automatically for your dataset. Simplify object detection workflows.
---

# auto_annotate
---
:::ultralytics.yolo.data.annotator.auto_annotate
<br><br>
