# Supplementary material for: YOLOv8s-CGF: a lightweight model for wheat ear Fusarium head blight detection
Source: PeerJ Comput Sci. 2024 Mar 27;10:e1948. doi: 10.7717/peerj-cs.1948 (PMC11041926; doi:10.7717/peerj-cs.1948)
Supplement: Supplemental Information 1 [file peerj-cs-10-1948-s001.zip › ultralytics-main/docs/reference/yolo/data/augment.md]

---
description: Use Ultralytics YOLO Data Augmentation transforms with Base, MixUp, and Albumentations for object detection and classification.
---

# BaseTransform
---
:::ultralytics.yolo.data.augment.BaseTransform
<br><br>

# Compose
---
:::ultralytics.yolo.data.augment.Compose
<br><br>

# BaseMixTransform
---
:::ultralytics.yolo.data.augment.BaseMixTransform
<br><br>

# Mosaic
---
:::ultralytics.yolo.data.augment.Mosaic
<br><br>

# MixUp
---
:::ultralytics.yolo.data.augment.MixUp
<br><br>

# RandomPerspective
---
:::ultralytics.yolo.data.augment.RandomPerspective
<br><br>

# RandomHSV
---
:::ultralytics.yolo.data.augment.RandomHSV
<br><br>

# RandomFlip
---
:::ultralytics.yolo.data.augment.RandomFlip
<br><br>

# LetterBox
---
:::ultralytics.yolo.data.augment.LetterBox
<br><br>

# CopyPaste
---
:::ultralytics.yolo.data.augment.CopyPaste
<br><br>

# Albumentations
---
:::ultralytics.yolo.data.augment.Albumentations
<br><br>

# Format
---
:::ultralytics.yolo.data.augment.Format
<br><br>

# ClassifyLetterBox
---
:::ultralytics.yolo.data.augment.ClassifyLetterBox
<br><br>

# CenterCrop
---
:::ultralytics.yolo.data.augment.CenterCrop
<br><br>

# ToTensor
---
:::ultralytics.yolo.data.augment.ToTensor
<br><br>

# v8_transforms
---
:::ultralytics.yolo.data.augment.v8_transforms
<br><br>

# classify_transforms
---
:::ultralytics.yolo.data.augment.classify_transforms
<br><br>

# hsv2colorjitter
---
:::ultralytics.yolo.data.augment.hsv2colorjitter
<br><br>

# classify_albumentations
---
:::ultralytics.yolo.data.augment.classify_albumentations
<br><br>
