# Supplementary material for: YOLOv8s-CGF: a lightweight model for wheat ear Fusarium head blight detection
Source: PeerJ Comput Sci. 2024 Mar 27;10:e1948. doi: 10.7717/peerj-cs.1948 (PMC11041926; doi:10.7717/peerj-cs.1948)
Supplement: Supplemental Information 1 [file peerj-cs-10-1948-s001.zip › ultralytics-main/docs/reference/yolo/data/build.md]

---
description: Maximize YOLO performance with Ultralytics' InfiniteDataLoader, seed_worker, build_dataloader, and load_inference_source functions.
---

# InfiniteDataLoader
---
:::ultralytics.yolo.data.build.InfiniteDataLoader
<br><br>

# _RepeatSampler
---
:::ultralytics.yolo.data.build._RepeatSampler
<br><br>

# seed_worker
---
:::ultralytics.yolo.data.build.seed_worker
<br><br>

# build_yolo_dataset
---
:::ultralytics.yolo.data.build.build_yolo_dataset
<br><br>

# build_dataloader
---
:::ultralytics.yolo.data.build.build_dataloader
<br><br>

# check_source
---
:::ultralytics.yolo.data.build.check_source
<br><br>

# load_inference_source
---
:::ultralytics.yolo.data.build.load_inference_source
<br><br>
