# Supplementary material for: YOLOv8s-CGF: a lightweight model for wheat ear Fusarium head blight detection
Source: PeerJ Comput Sci. 2024 Mar 27;10:e1948. doi: 10.7717/peerj-cs.1948 (PMC11041926; doi:10.7717/peerj-cs.1948)
Supplement: Supplemental Information 1 [file peerj-cs-10-1948-s001.zip › ultralytics-main/docs/reference/yolo/data/converter.md]

---
description: Convert COCO-91 to COCO-80 class, RLE to polygon, and merge multi-segment images with Ultralytics YOLO data converter. Improve your object detection.
---

# coco91_to_coco80_class
---
:::ultralytics.yolo.data.converter.coco91_to_coco80_class
<br><br>

# convert_coco
---
:::ultralytics.yolo.data.converter.convert_coco
<br><br>

# rle2polygon
---
:::ultralytics.yolo.data.converter.rle2polygon
<br><br>

# min_index
---
:::ultralytics.yolo.data.converter.min_index
<br><br>

# merge_multi_segment
---
:::ultralytics.yolo.data.converter.merge_multi_segment
<br><br>

# delete_dsstore
---
:::ultralytics.yolo.data.converter.delete_dsstore
<br><br>
