# Supplementary material for: YOLOv8s-CGF: a lightweight model for wheat ear Fusarium head blight detection
Source: PeerJ Comput Sci. 2024 Mar 27;10:e1948. doi: 10.7717/peerj-cs.1948 (PMC11041926; doi:10.7717/peerj-cs.1948)
Supplement: Supplemental Information 1 [file peerj-cs-10-1948-s001.zip › ultralytics-main/docs/reference/yolo/data/dataloaders/stream_loaders.md]

---
description: 'Ultralytics YOLO Docs: Learn about stream loaders for image and tensor data, as well as autocasting techniques. Check out SourceTypes and more.'
---

# SourceTypes
---
:::ultralytics.yolo.data.dataloaders.stream_loaders.SourceTypes
<br><br>

# LoadStreams
---
:::ultralytics.yolo.data.dataloaders.stream_loaders.LoadStreams
<br><br>

# LoadScreenshots
---
:::ultralytics.yolo.data.dataloaders.stream_loaders.LoadScreenshots
<br><br>

# LoadImages
---
:::ultralytics.yolo.data.dataloaders.stream_loaders.LoadImages
<br><br>

# LoadPilAndNumpy
---
:::ultralytics.yolo.data.dataloaders.stream_loaders.LoadPilAndNumpy
<br><br>

# LoadTensor
---
:::ultralytics.yolo.data.dataloaders.stream_loaders.LoadTensor
<br><br>

# autocast_list
---
:::ultralytics.yolo.data.dataloaders.stream_loaders.autocast_list
<br><br>

# get_best_youtube_url
---
:::ultralytics.yolo.data.dataloaders.stream_loaders.get_best_youtube_url
<br><br>
