# Supplementary material for: YOLOv8s-CGF: a lightweight model for wheat ear Fusarium head blight detection
Source: PeerJ Comput Sci. 2024 Mar 27;10:e1948. doi: 10.7717/peerj-cs.1948 (PMC11041926; doi:10.7717/peerj-cs.1948)
Supplement: Supplemental Information 1 [file peerj-cs-10-1948-s001.zip › ultralytics-main/docs/reference/yolo/data/dataloaders/v5augmentations.md]

---
description: Enhance image data with Albumentations CenterCrop, normalize, augment_hsv, replicate, random_perspective, cutout, & box_candidates.
---

# Albumentations
---
:::ultralytics.yolo.data.dataloaders.v5augmentations.Albumentations
<br><br>

# LetterBox
---
:::ultralytics.yolo.data.dataloaders.v5augmentations.LetterBox
<br><br>

# CenterCrop
---
:::ultralytics.yolo.data.dataloaders.v5augmentations.CenterCrop
<br><br>

# ToTensor
---
:::ultralytics.yolo.data.dataloaders.v5augmentations.ToTensor
<br><br>

# normalize
---
:::ultralytics.yolo.data.dataloaders.v5augmentations.normalize
<br><br>

# denormalize
---
:::ultralytics.yolo.data.dataloaders.v5augmentations.denormalize
<br><br>

# augment_hsv
---
:::ultralytics.yolo.data.dataloaders.v5augmentations.augment_hsv
<br><br>

# hist_equalize
---
:::ultralytics.yolo.data.dataloaders.v5augmentations.hist_equalize
<br><br>

# replicate
---
:::ultralytics.yolo.data.dataloaders.v5augmentations.replicate
<br><br>

# letterbox
---
:::ultralytics.yolo.data.dataloaders.v5augmentations.letterbox
<br><br>

# random_perspective
---
:::ultralytics.yolo.data.dataloaders.v5augmentations.random_perspective
<br><br>

# copy_paste
---
:::ultralytics.yolo.data.dataloaders.v5augmentations.copy_paste
<br><br>

# cutout
---
:::ultralytics.yolo.data.dataloaders.v5augmentations.cutout
<br><br>

# mixup
---
:::ultralytics.yolo.data.dataloaders.v5augmentations.mixup
<br><br>

# box_candidates
---
:::ultralytics.yolo.data.dataloaders.v5augmentations.box_candidates
<br><br>

# classify_albumentations
---
:::ultralytics.yolo.data.dataloaders.v5augmentations.classify_albumentations
<br><br>

# classify_transforms
---
:::ultralytics.yolo.data.dataloaders.v5augmentations.classify_transforms
<br><br>
