# Supplementary material for: YOLOv8s-CGF: a lightweight model for wheat ear Fusarium head blight detection
Source: PeerJ Comput Sci. 2024 Mar 27;10:e1948. doi: 10.7717/peerj-cs.1948 (PMC11041926; doi:10.7717/peerj-cs.1948)
Supplement: Supplemental Information 1 [file peerj-cs-10-1948-s001.zip › ultralytics-main/docs/reference/yolo/data/dataloaders/v5loader.md]

---
description: Efficiently load images and labels to models using Ultralytics YOLO's InfiniteDataLoader, LoadScreenshots, and LoadStreams.
---

# InfiniteDataLoader
---
:::ultralytics.yolo.data.dataloaders.v5loader.InfiniteDataLoader
<br><br>

# _RepeatSampler
---
:::ultralytics.yolo.data.dataloaders.v5loader._RepeatSampler
<br><br>

# LoadScreenshots
---
:::ultralytics.yolo.data.dataloaders.v5loader.LoadScreenshots
<br><br>

# LoadImages
---
:::ultralytics.yolo.data.dataloaders.v5loader.LoadImages
<br><br>

# LoadStreams
---
:::ultralytics.yolo.data.dataloaders.v5loader.LoadStreams
<br><br>

# LoadImagesAndLabels
---
:::ultralytics.yolo.data.dataloaders.v5loader.LoadImagesAndLabels
<br><br>

# ClassificationDataset
---
:::ultralytics.yolo.data.dataloaders.v5loader.ClassificationDataset
<br><br>

# get_hash
---
:::ultralytics.yolo.data.dataloaders.v5loader.get_hash
<br><br>

# exif_size
---
:::ultralytics.yolo.data.dataloaders.v5loader.exif_size
<br><br>

# exif_transpose
---
:::ultralytics.yolo.data.dataloaders.v5loader.exif_transpose
<br><br>

# seed_worker
---
:::ultralytics.yolo.data.dataloaders.v5loader.seed_worker
<br><br>

# create_dataloader
---
:::ultralytics.yolo.data.dataloaders.v5loader.create_dataloader
<br><br>

# img2label_paths
---
:::ultralytics.yolo.data.dataloaders.v5loader.img2label_paths
<br><br>

# flatten_recursive
---
:::ultralytics.yolo.data.dataloaders.v5loader.flatten_recursive
<br><br>

# extract_boxes
---
:::ultralytics.yolo.data.dataloaders.v5loader.extract_boxes
<br><br>

# autosplit
---
:::ultralytics.yolo.data.dataloaders.v5loader.autosplit
<br><br>

# verify_image_label
---
:::ultralytics.yolo.data.dataloaders.v5loader.verify_image_label
<br><br>

# create_classification_dataloader
---
:::ultralytics.yolo.data.dataloaders.v5loader.create_classification_dataloader
<br><br>
