# Supplementary material for: YOLOv8s-CGF: a lightweight model for wheat ear Fusarium head blight detection
Source: PeerJ Comput Sci. 2024 Mar 27;10:e1948. doi: 10.7717/peerj-cs.1948 (PMC11041926; doi:10.7717/peerj-cs.1948)
Supplement: Supplemental Information 1 [file peerj-cs-10-1948-s001.zip › ultralytics-main/docs/reference/yolo/data/dataset.md]

---
description: Create custom YOLOv5 datasets with Ultralytics YOLODataset and SemanticDataset. Streamline your object detection and segmentation projects.
---

# YOLODataset
---
:::ultralytics.yolo.data.dataset.YOLODataset
<br><br>

# ClassificationDataset
---
:::ultralytics.yolo.data.dataset.ClassificationDataset
<br><br>

# SemanticDataset
---
:::ultralytics.yolo.data.dataset.SemanticDataset
<br><br>
