# Supplementary material for: YOLOv8s-CGF: a lightweight model for wheat ear Fusarium head blight detection
Source: PeerJ Comput Sci. 2024 Mar 27;10:e1948. doi: 10.7717/peerj-cs.1948 (PMC11041926; doi:10.7717/peerj-cs.1948)
Supplement: Supplemental Information 1 [file peerj-cs-10-1948-s001.zip › ultralytics-main/docs/reference/yolo/data/utils.md]

---
description: Efficiently handle data in YOLO with Ultralytics. Utilize HUBDatasetStats and customize dataset with these data utility functions.
---

# HUBDatasetStats
---
:::ultralytics.yolo.data.utils.HUBDatasetStats
<br><br>

# img2label_paths
---
:::ultralytics.yolo.data.utils.img2label_paths
<br><br>

# get_hash
---
:::ultralytics.yolo.data.utils.get_hash
<br><br>

# exif_size
---
:::ultralytics.yolo.data.utils.exif_size
<br><br>

# verify_image_label
---
:::ultralytics.yolo.data.utils.verify_image_label
<br><br>

# polygon2mask
---
:::ultralytics.yolo.data.utils.polygon2mask
<br><br>

# polygons2masks
---
:::ultralytics.yolo.data.utils.polygons2masks
<br><br>

# polygons2masks_overlap
---
:::ultralytics.yolo.data.utils.polygons2masks_overlap
<br><br>

# check_det_dataset
---
:::ultralytics.yolo.data.utils.check_det_dataset
<br><br>

# check_cls_dataset
---
:::ultralytics.yolo.data.utils.check_cls_dataset
<br><br>

# compress_one_image
---
:::ultralytics.yolo.data.utils.compress_one_image
<br><br>

# delete_dsstore
---
:::ultralytics.yolo.data.utils.delete_dsstore
<br><br>

# zip_directory
---
:::ultralytics.yolo.data.utils.zip_directory
<br><br>
