# Supplementary material for: YOLOv8s-CGF: a lightweight model for wheat ear Fusarium head blight detection
Source: PeerJ Comput Sci. 2024 Mar 27;10:e1948. doi: 10.7717/peerj-cs.1948 (PMC11041926; doi:10.7717/peerj-cs.1948)
Supplement: Supplemental Information 1 [file peerj-cs-10-1948-s001.zip › ultralytics-main/docs/reference/yolo/engine/exporter.md]

---
description: Learn how to export your YOLO model in various formats using Ultralytics' exporter package - iOS, GDC, and more.
---

# Exporter
---
:::ultralytics.yolo.engine.exporter.Exporter
<br><br>

# iOSDetectModel
---
:::ultralytics.yolo.engine.exporter.iOSDetectModel
<br><br>

# export_formats
---
:::ultralytics.yolo.engine.exporter.export_formats
<br><br>

# gd_outputs
---
:::ultralytics.yolo.engine.exporter.gd_outputs
<br><br>

# try_export
---
:::ultralytics.yolo.engine.exporter.try_export
<br><br>

# export
---
:::ultralytics.yolo.engine.exporter.export
<br><br>
