# Supplementary material for: YOLOv8s-CGF: a lightweight model for wheat ear Fusarium head blight detection
Source: PeerJ Comput Sci. 2024 Mar 27;10:e1948. doi: 10.7717/peerj-cs.1948 (PMC11041926; doi:10.7717/peerj-cs.1948)
Supplement: Supplemental Information 1 [file peerj-cs-10-1948-s001.zip › ultralytics-main/docs/reference/yolo/engine/model.md]

---
description: Discover the YOLO model of Ultralytics engine to simplify your object detection tasks with state-of-the-art models.
---

# YOLO
---
:::ultralytics.yolo.engine.model.YOLO
<br><br>
