# Supplementary material for: YOLOv8s-CGF: a lightweight model for wheat ear Fusarium head blight detection
Source: PeerJ Comput Sci. 2024 Mar 27;10:e1948. doi: 10.7717/peerj-cs.1948 (PMC11041926; doi:10.7717/peerj-cs.1948)
Supplement: Supplemental Information 1 [file peerj-cs-10-1948-s001.zip › ultralytics-main/docs/reference/yolo/engine/results.md]

---
description: Learn about BaseTensor & Boxes in Ultralytics YOLO Engine. Check out Ultralytics Docs for quality tutorials and resources on object detection.
---

# BaseTensor
---
:::ultralytics.yolo.engine.results.BaseTensor
<br><br>

# Results
---
:::ultralytics.yolo.engine.results.Results
<br><br>

# Boxes
---
:::ultralytics.yolo.engine.results.Boxes
<br><br>

# Masks
---
:::ultralytics.yolo.engine.results.Masks
<br><br>
