# Supplementary material for: YOLOv8s-CGF: a lightweight model for wheat ear Fusarium head blight detection
Source: PeerJ Comput Sci. 2024 Mar 27;10:e1948. doi: 10.7717/peerj-cs.1948 (PMC11041926; doi:10.7717/peerj-cs.1948)
Supplement: Supplemental Information 1 [file peerj-cs-10-1948-s001.zip › ultralytics-main/docs/reference/yolo/engine/trainer.md]

---
description: Train faster with mixed precision. Learn how to use BaseTrainer with Advanced Mixed Precision to optimize YOLOv3 and YOLOv4 models.
---

# BaseTrainer
---
:::ultralytics.yolo.engine.trainer.BaseTrainer
<br><br>

# check_amp
---
:::ultralytics.yolo.engine.trainer.check_amp
<br><br>
