# Supplementary material for: YOLOv8s-CGF: a lightweight model for wheat ear Fusarium head blight detection
Source: PeerJ Comput Sci. 2024 Mar 27;10:e1948. doi: 10.7717/peerj-cs.1948 (PMC11041926; doi:10.7717/peerj-cs.1948)
Supplement: Supplemental Information 1 [file peerj-cs-10-1948-s001.zip › ultralytics-main/docs/reference/yolo/utils/autobatch.md]

---
description: Dynamically adjusts input size to optimize GPU memory usage during training. Learn how to use check_train_batch_size with Ultralytics YOLO.
---

# check_train_batch_size
---
:::ultralytics.yolo.utils.autobatch.check_train_batch_size
<br><br>

# autobatch
---
:::ultralytics.yolo.utils.autobatch.autobatch
<br><br>
