# Supplementary material for: YOLOv8s-CGF: a lightweight model for wheat ear Fusarium head blight detection
Source: PeerJ Comput Sci. 2024 Mar 27;10:e1948. doi: 10.7717/peerj-cs.1948 (PMC11041926; doi:10.7717/peerj-cs.1948)
Supplement: Supplemental Information 1 [file peerj-cs-10-1948-s001.zip › ultralytics-main/docs/reference/yolo/utils/callbacks/base.md]

---
description: Learn about YOLO's callback functions from on_train_start to add_integration_callbacks. See how these callbacks modify and save models.
---

# on_pretrain_routine_start
---
:::ultralytics.yolo.utils.callbacks.base.on_pretrain_routine_start
<br><br>

# on_pretrain_routine_end
---
:::ultralytics.yolo.utils.callbacks.base.on_pretrain_routine_end
<br><br>

# on_train_start
---
:::ultralytics.yolo.utils.callbacks.base.on_train_start
<br><br>

# on_train_epoch_start
---
:::ultralytics.yolo.utils.callbacks.base.on_train_epoch_start
<br><br>

# on_train_batch_start
---
:::ultralytics.yolo.utils.callbacks.base.on_train_batch_start
<br><br>

# optimizer_step
---
:::ultralytics.yolo.utils.callbacks.base.optimizer_step
<br><br>

# on_before_zero_grad
---
:::ultralytics.yolo.utils.callbacks.base.on_before_zero_grad
<br><br>

# on_train_batch_end
---
:::ultralytics.yolo.utils.callbacks.base.on_train_batch_end
<br><br>

# on_train_epoch_end
---
:::ultralytics.yolo.utils.callbacks.base.on_train_epoch_end
<br><br>

# on_fit_epoch_end
---
:::ultralytics.yolo.utils.callbacks.base.on_fit_epoch_end
<br><br>

# on_model_save
---
:::ultralytics.yolo.utils.callbacks.base.on_model_save
<br><br>

# on_train_end
---
:::ultralytics.yolo.utils.callbacks.base.on_train_end
<br><br>

# on_params_update
---
:::ultralytics.yolo.utils.callbacks.base.on_params_update
<br><br>

# teardown
---
:::ultralytics.yolo.utils.callbacks.base.teardown
<br><br>

# on_val_start
---
:::ultralytics.yolo.utils.callbacks.base.on_val_start
<br><br>

# on_val_batch_start
---
:::ultralytics.yolo.utils.callbacks.base.on_val_batch_start
<br><br>

# on_val_batch_end
---
:::ultralytics.yolo.utils.callbacks.base.on_val_batch_end
<br><br>

# on_val_end
---
:::ultralytics.yolo.utils.callbacks.base.on_val_end
<br><br>

# on_predict_start
---
:::ultralytics.yolo.utils.callbacks.base.on_predict_start
<br><br>

# on_predict_batch_start
---
:::ultralytics.yolo.utils.callbacks.base.on_predict_batch_start
<br><br>

# on_predict_batch_end
---
:::ultralytics.yolo.utils.callbacks.base.on_predict_batch_end
<br><br>

# on_predict_postprocess_end
---
:::ultralytics.yolo.utils.callbacks.base.on_predict_postprocess_end
<br><br>

# on_predict_end
---
:::ultralytics.yolo.utils.callbacks.base.on_predict_end
<br><br>

# on_export_start
---
:::ultralytics.yolo.utils.callbacks.base.on_export_start
<br><br>

# on_export_end
---
:::ultralytics.yolo.utils.callbacks.base.on_export_end
<br><br>

# get_default_callbacks
---
:::ultralytics.yolo.utils.callbacks.base.get_default_callbacks
<br><br>

# add_integration_callbacks
---
:::ultralytics.yolo.utils.callbacks.base.add_integration_callbacks
<br><br>
