# Supplementary material for: YOLOv8s-CGF: a lightweight model for wheat ear Fusarium head blight detection
Source: PeerJ Comput Sci. 2024 Mar 27;10:e1948. doi: 10.7717/peerj-cs.1948 (PMC11041926; doi:10.7717/peerj-cs.1948)
Supplement: Supplemental Information 1 [file peerj-cs-10-1948-s001.zip › ultralytics-main/docs/reference/yolo/utils/callbacks/comet.md]

---
description: Learn about YOLO callbacks using the Comet.ml platform, enhancing object detection training and testing with custom logging and visualizations.
---

# _get_comet_mode
---
:::ultralytics.yolo.utils.callbacks.comet._get_comet_mode
<br><br>

# _get_comet_model_name
---
:::ultralytics.yolo.utils.callbacks.comet._get_comet_model_name
<br><br>

# _get_eval_batch_logging_interval
---
:::ultralytics.yolo.utils.callbacks.comet._get_eval_batch_logging_interval
<br><br>

# _get_max_image_predictions_to_log
---
:::ultralytics.yolo.utils.callbacks.comet._get_max_image_predictions_to_log
<br><br>

# _scale_confidence_score
---
:::ultralytics.yolo.utils.callbacks.comet._scale_confidence_score
<br><br>

# _should_log_confusion_matrix
---
:::ultralytics.yolo.utils.callbacks.comet._should_log_confusion_matrix
<br><br>

# _should_log_image_predictions
---
:::ultralytics.yolo.utils.callbacks.comet._should_log_image_predictions
<br><br>

# _get_experiment_type
---
:::ultralytics.yolo.utils.callbacks.comet._get_experiment_type
<br><br>

# _create_experiment
---
:::ultralytics.yolo.utils.callbacks.comet._create_experiment
<br><br>

# _fetch_trainer_metadata
---
:::ultralytics.yolo.utils.callbacks.comet._fetch_trainer_metadata
<br><br>

# _scale_bounding_box_to_original_image_shape
---
:::ultralytics.yolo.utils.callbacks.comet._scale_bounding_box_to_original_image_shape
<br><br>

# _format_ground_truth_annotations_for_detection
---
:::ultralytics.yolo.utils.callbacks.comet._format_ground_truth_annotations_for_detection
<br><br>

# _format_prediction_annotations_for_detection
---
:::ultralytics.yolo.utils.callbacks.comet._format_prediction_annotations_for_detection
<br><br>

# _fetch_annotations
---
:::ultralytics.yolo.utils.callbacks.comet._fetch_annotations
<br><br>

# _create_prediction_metadata_map
---
:::ultralytics.yolo.utils.callbacks.comet._create_prediction_metadata_map
<br><br>

# _log_confusion_matrix
---
:::ultralytics.yolo.utils.callbacks.comet._log_confusion_matrix
<br><br>

# _log_images
---
:::ultralytics.yolo.utils.callbacks.comet._log_images
<br><br>

# _log_image_predictions
---
:::ultralytics.yolo.utils.callbacks.comet._log_image_predictions
<br><br>

# _log_plots
---
:::ultralytics.yolo.utils.callbacks.comet._log_plots
<br><br>

# _log_model
---
:::ultralytics.yolo.utils.callbacks.comet._log_model
<br><br>

# on_pretrain_routine_start
---
:::ultralytics.yolo.utils.callbacks.comet.on_pretrain_routine_start
<br><br>

# on_train_epoch_end
---
:::ultralytics.yolo.utils.callbacks.comet.on_train_epoch_end
<br><br>

# on_fit_epoch_end
---
:::ultralytics.yolo.utils.callbacks.comet.on_fit_epoch_end
<br><br>

# on_train_end
---
:::ultralytics.yolo.utils.callbacks.comet.on_train_end
<br><br>
