# Supplementary material for: YOLOv8s-CGF: a lightweight model for wheat ear Fusarium head blight detection
Source: PeerJ Comput Sci. 2024 Mar 27;10:e1948. doi: 10.7717/peerj-cs.1948 (PMC11041926; doi:10.7717/peerj-cs.1948)
Supplement: Supplemental Information 1 [file peerj-cs-10-1948-s001.zip › ultralytics-main/docs/reference/yolo/utils/callbacks/hub.md]

---
description: Improve YOLOv5 model training with Ultralytics' on-train callbacks. Boost performance on-pretrain-routine-end, model-save, train/predict start.
---

# on_pretrain_routine_end
---
:::ultralytics.yolo.utils.callbacks.hub.on_pretrain_routine_end
<br><br>

# on_fit_epoch_end
---
:::ultralytics.yolo.utils.callbacks.hub.on_fit_epoch_end
<br><br>

# on_model_save
---
:::ultralytics.yolo.utils.callbacks.hub.on_model_save
<br><br>

# on_train_end
---
:::ultralytics.yolo.utils.callbacks.hub.on_train_end
<br><br>

# on_train_start
---
:::ultralytics.yolo.utils.callbacks.hub.on_train_start
<br><br>

# on_val_start
---
:::ultralytics.yolo.utils.callbacks.hub.on_val_start
<br><br>

# on_predict_start
---
:::ultralytics.yolo.utils.callbacks.hub.on_predict_start
<br><br>

# on_export_start
---
:::ultralytics.yolo.utils.callbacks.hub.on_export_start
<br><br>
