# Supplementary material for: YOLOv8s-CGF: a lightweight model for wheat ear Fusarium head blight detection
Source: PeerJ Comput Sci. 2024 Mar 27;10:e1948. doi: 10.7717/peerj-cs.1948 (PMC11041926; doi:10.7717/peerj-cs.1948)
Supplement: Supplemental Information 1 [file peerj-cs-10-1948-s001.zip › ultralytics-main/docs/reference/yolo/utils/callbacks/neptune.md]

---
description: Improve YOLOv5 training with Neptune, a powerful logging tool. Track metrics like images, plots, and epochs for better model performance.
---

# _log_scalars
---
:::ultralytics.yolo.utils.callbacks.neptune._log_scalars
<br><br>

# _log_images
---
:::ultralytics.yolo.utils.callbacks.neptune._log_images
<br><br>

# _log_plot
---
:::ultralytics.yolo.utils.callbacks.neptune._log_plot
<br><br>

# on_pretrain_routine_start
---
:::ultralytics.yolo.utils.callbacks.neptune.on_pretrain_routine_start
<br><br>

# on_train_epoch_end
---
:::ultralytics.yolo.utils.callbacks.neptune.on_train_epoch_end
<br><br>

# on_fit_epoch_end
---
:::ultralytics.yolo.utils.callbacks.neptune.on_fit_epoch_end
<br><br>

# on_val_end
---
:::ultralytics.yolo.utils.callbacks.neptune.on_val_end
<br><br>

# on_train_end
---
:::ultralytics.yolo.utils.callbacks.neptune.on_train_end
<br><br>
