# Supplementary material for: YOLOv8s-CGF: a lightweight model for wheat ear Fusarium head blight detection
Source: PeerJ Comput Sci. 2024 Mar 27;10:e1948. doi: 10.7717/peerj-cs.1948 (PMC11041926; doi:10.7717/peerj-cs.1948)
Supplement: Supplemental Information 1 [file peerj-cs-10-1948-s001.zip › ultralytics-main/docs/reference/yolo/utils/callbacks/tensorboard.md]

---
description: Learn how to monitor the training process with Tensorboard using Ultralytics YOLO's "_log_scalars" and "on_batch_end" methods.
---

# _log_scalars
---
:::ultralytics.yolo.utils.callbacks.tensorboard._log_scalars
<br><br>

# on_pretrain_routine_start
---
:::ultralytics.yolo.utils.callbacks.tensorboard.on_pretrain_routine_start
<br><br>

# on_batch_end
---
:::ultralytics.yolo.utils.callbacks.tensorboard.on_batch_end
<br><br>

# on_fit_epoch_end
---
:::ultralytics.yolo.utils.callbacks.tensorboard.on_fit_epoch_end
<br><br>
