# Supplementary material for: YOLOv8s-CGF: a lightweight model for wheat ear Fusarium head blight detection
Source: PeerJ Comput Sci. 2024 Mar 27;10:e1948. doi: 10.7717/peerj-cs.1948 (PMC11041926; doi:10.7717/peerj-cs.1948)
Supplement: Supplemental Information 1 [file peerj-cs-10-1948-s001.zip › ultralytics-main/docs/reference/yolo/utils/callbacks/wb.md]

---
description: Learn how to use Ultralytics YOLO's built-in callbacks `on_pretrain_routine_start` and `on_train_epoch_end` for improved training performance.
---

# on_pretrain_routine_start
---
:::ultralytics.yolo.utils.callbacks.wb.on_pretrain_routine_start
<br><br>

# on_fit_epoch_end
---
:::ultralytics.yolo.utils.callbacks.wb.on_fit_epoch_end
<br><br>

# on_train_epoch_end
---
:::ultralytics.yolo.utils.callbacks.wb.on_train_epoch_end
<br><br>

# on_train_end
---
:::ultralytics.yolo.utils.callbacks.wb.on_train_end
<br><br>
