# Supplementary material for: YOLOv8s-CGF: a lightweight model for wheat ear Fusarium head blight detection
Source: PeerJ Comput Sci. 2024 Mar 27;10:e1948. doi: 10.7717/peerj-cs.1948 (PMC11041926; doi:10.7717/peerj-cs.1948)
Supplement: Supplemental Information 1 [file peerj-cs-10-1948-s001.zip › ultralytics-main/docs/reference/yolo/utils/checks.md]

---
description: 'Check functions for YOLO utils: image size, version, font, requirements, filename suffix, YAML file, YOLO, and Git version.'
---

# is_ascii
---
:::ultralytics.yolo.utils.checks.is_ascii
<br><br>

# check_imgsz
---
:::ultralytics.yolo.utils.checks.check_imgsz
<br><br>

# check_version
---
:::ultralytics.yolo.utils.checks.check_version
<br><br>

# check_latest_pypi_version
---
:::ultralytics.yolo.utils.checks.check_latest_pypi_version
<br><br>

# check_pip_update_available
---
:::ultralytics.yolo.utils.checks.check_pip_update_available
<br><br>

# check_font
---
:::ultralytics.yolo.utils.checks.check_font
<br><br>

# check_python
---
:::ultralytics.yolo.utils.checks.check_python
<br><br>

# check_requirements
---
:::ultralytics.yolo.utils.checks.check_requirements
<br><br>

# check_suffix
---
:::ultralytics.yolo.utils.checks.check_suffix
<br><br>

# check_yolov5u_filename
---
:::ultralytics.yolo.utils.checks.check_yolov5u_filename
<br><br>

# check_file
---
:::ultralytics.yolo.utils.checks.check_file
<br><br>

# check_yaml
---
:::ultralytics.yolo.utils.checks.check_yaml
<br><br>

# check_imshow
---
:::ultralytics.yolo.utils.checks.check_imshow
<br><br>

# check_yolo
---
:::ultralytics.yolo.utils.checks.check_yolo
<br><br>

# git_describe
---
:::ultralytics.yolo.utils.checks.git_describe
<br><br>

# print_args
---
:::ultralytics.yolo.utils.checks.print_args
<br><br>
