# Supplementary material for: YOLOv8s-CGF: a lightweight model for wheat ear Fusarium head blight detection
Source: PeerJ Comput Sci. 2024 Mar 27;10:e1948. doi: 10.7717/peerj-cs.1948 (PMC11041926; doi:10.7717/peerj-cs.1948)
Supplement: Supplemental Information 1 [file peerj-cs-10-1948-s001.zip › ultralytics-main/docs/reference/yolo/utils/dist.md]

---
description: Learn how to find free network port and generate DDP (Distributed Data Parallel) command in Ultralytics YOLO with easy examples.
---

# find_free_network_port
---
:::ultralytics.yolo.utils.dist.find_free_network_port
<br><br>

# generate_ddp_file
---
:::ultralytics.yolo.utils.dist.generate_ddp_file
<br><br>

# generate_ddp_command
---
:::ultralytics.yolo.utils.dist.generate_ddp_command
<br><br>

# ddp_cleanup
---
:::ultralytics.yolo.utils.dist.ddp_cleanup
<br><br>
