# Supplementary material for: YOLOv8s-CGF: a lightweight model for wheat ear Fusarium head blight detection
Source: PeerJ Comput Sci. 2024 Mar 27;10:e1948. doi: 10.7717/peerj-cs.1948 (PMC11041926; doi:10.7717/peerj-cs.1948)
Supplement: Supplemental Information 1 [file peerj-cs-10-1948-s001.zip › ultralytics-main/docs/reference/yolo/utils/downloads.md]

---
description: Download and unzip YOLO pretrained models. Ultralytics YOLO docs utils.downloads.unzip_file, checks disk space, downloads and attempts assets.
---

# is_url
---
:::ultralytics.yolo.utils.downloads.is_url
<br><br>

# unzip_file
---
:::ultralytics.yolo.utils.downloads.unzip_file
<br><br>

# check_disk_space
---
:::ultralytics.yolo.utils.downloads.check_disk_space
<br><br>

# safe_download
---
:::ultralytics.yolo.utils.downloads.safe_download
<br><br>

# attempt_download_asset
---
:::ultralytics.yolo.utils.downloads.attempt_download_asset
<br><br>

# download
---
:::ultralytics.yolo.utils.downloads.download
<br><br>
