# Supplementary material for: YOLOv8s-CGF: a lightweight model for wheat ear Fusarium head blight detection
Source: PeerJ Comput Sci. 2024 Mar 27;10:e1948. doi: 10.7717/peerj-cs.1948 (PMC11041926; doi:10.7717/peerj-cs.1948)
Supplement: Supplemental Information 1 [file peerj-cs-10-1948-s001.zip › ultralytics-main/docs/reference/yolo/utils/files.md]

---
description: 'Learn about Ultralytics YOLO files and directory utilities: WorkingDirectory, file_age, file_size, and make_dirs.'
---

# WorkingDirectory
---
:::ultralytics.yolo.utils.files.WorkingDirectory
<br><br>

# increment_path
---
:::ultralytics.yolo.utils.files.increment_path
<br><br>

# file_age
---
:::ultralytics.yolo.utils.files.file_age
<br><br>

# file_date
---
:::ultralytics.yolo.utils.files.file_date
<br><br>

# file_size
---
:::ultralytics.yolo.utils.files.file_size
<br><br>

# get_latest_run
---
:::ultralytics.yolo.utils.files.get_latest_run
<br><br>

# make_dirs
---
:::ultralytics.yolo.utils.files.make_dirs
<br><br>
