# Supplementary material for: YOLOv8s-CGF: a lightweight model for wheat ear Fusarium head blight detection
Source: PeerJ Comput Sci. 2024 Mar 27;10:e1948. doi: 10.7717/peerj-cs.1948 (PMC11041926; doi:10.7717/peerj-cs.1948)
Supplement: Supplemental Information 1 [file peerj-cs-10-1948-s001.zip › ultralytics-main/docs/reference/yolo/utils/instance.md]

---
description: Learn about Bounding Boxes (Bboxes) and _ntuple in Ultralytics YOLO for object detection. Improve accuracy and speed with these powerful tools.
---

# Bboxes
---
:::ultralytics.yolo.utils.instance.Bboxes
<br><br>

# Instances
---
:::ultralytics.yolo.utils.instance.Instances
<br><br>

# _ntuple
---
:::ultralytics.yolo.utils.instance._ntuple
<br><br>
