# Supplementary material for: YOLOv8s-CGF: a lightweight model for wheat ear Fusarium head blight detection
Source: PeerJ Comput Sci. 2024 Mar 27;10:e1948. doi: 10.7717/peerj-cs.1948 (PMC11041926; doi:10.7717/peerj-cs.1948)
Supplement: Supplemental Information 1 [file peerj-cs-10-1948-s001.zip › ultralytics-main/docs/reference/yolo/utils/loss.md]

---
description: Learn about Varifocal Loss and Keypoint Loss in Ultralytics YOLO for advanced bounding box and pose estimation. Visit our docs for more.
---

# VarifocalLoss
---
:::ultralytics.yolo.utils.loss.VarifocalLoss
<br><br>

# BboxLoss
---
:::ultralytics.yolo.utils.loss.BboxLoss
<br><br>

# KeypointLoss
---
:::ultralytics.yolo.utils.loss.KeypointLoss
<br><br>

# v8DetectionLoss
---
:::ultralytics.yolo.utils.loss.v8DetectionLoss
<br><br>

# v8SegmentationLoss
---
:::ultralytics.yolo.utils.loss.v8SegmentationLoss
<br><br>

# v8PoseLoss
---
:::ultralytics.yolo.utils.loss.v8PoseLoss
<br><br>

# v8ClassificationLoss
---
:::ultralytics.yolo.utils.loss.v8ClassificationLoss
<br><br>
