# Supplementary material for: YOLOv8s-CGF: a lightweight model for wheat ear Fusarium head blight detection
Source: PeerJ Comput Sci. 2024 Mar 27;10:e1948. doi: 10.7717/peerj-cs.1948 (PMC11041926; doi:10.7717/peerj-cs.1948)
Supplement: Supplemental Information 1 [file peerj-cs-10-1948-s001.zip › ultralytics-main/docs/reference/yolo/utils/metrics.md]

---
description: Explore Ultralytics YOLO's FocalLoss, DetMetrics, PoseMetrics, ClassifyMetrics, and more with Ultralytics Metrics documentation.
---

# FocalLoss
---
:::ultralytics.yolo.utils.metrics.FocalLoss
<br><br>

# ConfusionMatrix
---
:::ultralytics.yolo.utils.metrics.ConfusionMatrix
<br><br>

# Metric
---
:::ultralytics.yolo.utils.metrics.Metric
<br><br>

# DetMetrics
---
:::ultralytics.yolo.utils.metrics.DetMetrics
<br><br>

# SegmentMetrics
---
:::ultralytics.yolo.utils.metrics.SegmentMetrics
<br><br>

# PoseMetrics
---
:::ultralytics.yolo.utils.metrics.PoseMetrics
<br><br>

# ClassifyMetrics
---
:::ultralytics.yolo.utils.metrics.ClassifyMetrics
<br><br>

# box_area
---
:::ultralytics.yolo.utils.metrics.box_area
<br><br>

# bbox_ioa
---
:::ultralytics.yolo.utils.metrics.bbox_ioa
<br><br>

# box_iou
---
:::ultralytics.yolo.utils.metrics.box_iou
<br><br>

# bbox_iou
---
:::ultralytics.yolo.utils.metrics.bbox_iou
<br><br>

# mask_iou
---
:::ultralytics.yolo.utils.metrics.mask_iou
<br><br>

# kpt_iou
---
:::ultralytics.yolo.utils.metrics.kpt_iou
<br><br>

# smooth_BCE
---
:::ultralytics.yolo.utils.metrics.smooth_BCE
<br><br>

# smooth
---
:::ultralytics.yolo.utils.metrics.smooth
<br><br>

# plot_pr_curve
---
:::ultralytics.yolo.utils.metrics.plot_pr_curve
<br><br>

# plot_mc_curve
---
:::ultralytics.yolo.utils.metrics.plot_mc_curve
<br><br>

# compute_ap
---
:::ultralytics.yolo.utils.metrics.compute_ap
<br><br>

# ap_per_class
---
:::ultralytics.yolo.utils.metrics.ap_per_class
<br><br>
