# Supplementary material for: YOLOv8s-CGF: a lightweight model for wheat ear Fusarium head blight detection
Source: PeerJ Comput Sci. 2024 Mar 27;10:e1948. doi: 10.7717/peerj-cs.1948 (PMC11041926; doi:10.7717/peerj-cs.1948)
Supplement: Supplemental Information 1 [file peerj-cs-10-1948-s001.zip › ultralytics-main/docs/reference/yolo/utils/ops.md]

---
description: Learn about various utility functions in Ultralytics YOLO, including x, y, width, height conversions, non-max suppression, and more.
---

# Profile
---
:::ultralytics.yolo.utils.ops.Profile
<br><br>

# coco80_to_coco91_class
---
:::ultralytics.yolo.utils.ops.coco80_to_coco91_class
<br><br>

# segment2box
---
:::ultralytics.yolo.utils.ops.segment2box
<br><br>

# scale_boxes
---
:::ultralytics.yolo.utils.ops.scale_boxes
<br><br>

# make_divisible
---
:::ultralytics.yolo.utils.ops.make_divisible
<br><br>

# non_max_suppression
---
:::ultralytics.yolo.utils.ops.non_max_suppression
<br><br>

# clip_boxes
---
:::ultralytics.yolo.utils.ops.clip_boxes
<br><br>

# clip_coords
---
:::ultralytics.yolo.utils.ops.clip_coords
<br><br>

# scale_image
---
:::ultralytics.yolo.utils.ops.scale_image
<br><br>

# xyxy2xywh
---
:::ultralytics.yolo.utils.ops.xyxy2xywh
<br><br>

# xywh2xyxy
---
:::ultralytics.yolo.utils.ops.xywh2xyxy
<br><br>

# xywhn2xyxy
---
:::ultralytics.yolo.utils.ops.xywhn2xyxy
<br><br>

# xyxy2xywhn
---
:::ultralytics.yolo.utils.ops.xyxy2xywhn
<br><br>

# xyn2xy
---
:::ultralytics.yolo.utils.ops.xyn2xy
<br><br>

# xywh2ltwh
---
:::ultralytics.yolo.utils.ops.xywh2ltwh
<br><br>

# xyxy2ltwh
---
:::ultralytics.yolo.utils.ops.xyxy2ltwh
<br><br>

# ltwh2xywh
---
:::ultralytics.yolo.utils.ops.ltwh2xywh
<br><br>

# ltwh2xyxy
---
:::ultralytics.yolo.utils.ops.ltwh2xyxy
<br><br>

# segments2boxes
---
:::ultralytics.yolo.utils.ops.segments2boxes
<br><br>

# resample_segments
---
:::ultralytics.yolo.utils.ops.resample_segments
<br><br>

# crop_mask
---
:::ultralytics.yolo.utils.ops.crop_mask
<br><br>

# process_mask_upsample
---
:::ultralytics.yolo.utils.ops.process_mask_upsample
<br><br>

# process_mask
---
:::ultralytics.yolo.utils.ops.process_mask
<br><br>

# process_mask_native
---
:::ultralytics.yolo.utils.ops.process_mask_native
<br><br>

# scale_coords
---
:::ultralytics.yolo.utils.ops.scale_coords
<br><br>

# masks2segments
---
:::ultralytics.yolo.utils.ops.masks2segments
<br><br>

# clean_str
---
:::ultralytics.yolo.utils.ops.clean_str
<br><br>
