# Supplementary material for: YOLOv8s-CGF: a lightweight model for wheat ear Fusarium head blight detection
Source: PeerJ Comput Sci. 2024 Mar 27;10:e1948. doi: 10.7717/peerj-cs.1948 (PMC11041926; doi:10.7717/peerj-cs.1948)
Supplement: Supplemental Information 1 [file peerj-cs-10-1948-s001.zip › ultralytics-main/docs/reference/yolo/utils/plotting.md]

---
description: 'Discover the power of YOLO''s plotting functions: Colors, Labels and Images. Code examples to output targets and visualize features. Check it now.'
---

# Colors
---
:::ultralytics.yolo.utils.plotting.Colors
<br><br>

# Annotator
---
:::ultralytics.yolo.utils.plotting.Annotator
<br><br>

# plot_labels
---
:::ultralytics.yolo.utils.plotting.plot_labels
<br><br>

# save_one_box
---
:::ultralytics.yolo.utils.plotting.save_one_box
<br><br>

# plot_images
---
:::ultralytics.yolo.utils.plotting.plot_images
<br><br>

# plot_results
---
:::ultralytics.yolo.utils.plotting.plot_results
<br><br>

# output_to_target
---
:::ultralytics.yolo.utils.plotting.output_to_target
<br><br>

# feature_visualization
---
:::ultralytics.yolo.utils.plotting.feature_visualization
<br><br>
