# Supplementary material for: YOLOv8s-CGF: a lightweight model for wheat ear Fusarium head blight detection
Source: PeerJ Comput Sci. 2024 Mar 27;10:e1948. doi: 10.7717/peerj-cs.1948 (PMC11041926; doi:10.7717/peerj-cs.1948)
Supplement: Supplemental Information 1 [file peerj-cs-10-1948-s001.zip › ultralytics-main/docs/reference/yolo/utils/tal.md]

---
description: Improve your YOLO models with Ultralytics' TaskAlignedAssigner, select_highest_overlaps, and dist2bbox utilities. Streamline your workflow today.
---

# TaskAlignedAssigner
---
:::ultralytics.yolo.utils.tal.TaskAlignedAssigner
<br><br>

# select_candidates_in_gts
---
:::ultralytics.yolo.utils.tal.select_candidates_in_gts
<br><br>

# select_highest_overlaps
---
:::ultralytics.yolo.utils.tal.select_highest_overlaps
<br><br>

# make_anchors
---
:::ultralytics.yolo.utils.tal.make_anchors
<br><br>

# dist2bbox
---
:::ultralytics.yolo.utils.tal.dist2bbox
<br><br>

# bbox2dist
---
:::ultralytics.yolo.utils.tal.bbox2dist
<br><br>
