# Supplementary material for: YOLOv8s-CGF: a lightweight model for wheat ear Fusarium head blight detection
Source: PeerJ Comput Sci. 2024 Mar 27;10:e1948. doi: 10.7717/peerj-cs.1948 (PMC11041926; doi:10.7717/peerj-cs.1948)
Supplement: Supplemental Information 1 [file peerj-cs-10-1948-s001.zip › ultralytics-main/docs/reference/yolo/v8/pose/predict.md]

---
description: Predict human pose coordinates and confidence scores using YOLOv5. Use on real-time video streams or static images.
---

# PosePredictor
---
:::ultralytics.yolo.v8.pose.predict.PosePredictor
<br><br>

# predict
---
:::ultralytics.yolo.v8.pose.predict.predict
<br><br>
