# Supplementary material for: YOLOv8s-CGF: a lightweight model for wheat ear Fusarium head blight detection
Source: PeerJ Comput Sci. 2024 Mar 27;10:e1948. doi: 10.7717/peerj-cs.1948 (PMC11041926; doi:10.7717/peerj-cs.1948)
Supplement: Supplemental Information 1 [file peerj-cs-10-1948-s001.zip › ultralytics-main/docs/reference/yolo/v8/pose/train.md]

---
description: Boost posture detection using PoseTrainer and train models using train() API. Learn PoseLoss for ultra-fast and accurate pose detection with Ultralytics YOLO.
---

# PoseTrainer
---
:::ultralytics.yolo.v8.pose.train.PoseTrainer
<br><br>

# train
---
:::ultralytics.yolo.v8.pose.train.train
<br><br>
