# Supplementary material for: YOLOv8s-CGF: a lightweight model for wheat ear Fusarium head blight detection
Source: PeerJ Comput Sci. 2024 Mar 27;10:e1948. doi: 10.7717/peerj-cs.1948 (PMC11041926; doi:10.7717/peerj-cs.1948)
Supplement: Supplemental Information 1 [file peerj-cs-10-1948-s001.zip › ultralytics-main/docs/reference/yolo/v8/pose/val.md]

---
description: Ensure proper human poses in images with YOLOv8 Pose Validation, part of the Ultralytics YOLO v8 suite.
---

# PoseValidator
---
:::ultralytics.yolo.v8.pose.val.PoseValidator
<br><br>

# val
---
:::ultralytics.yolo.v8.pose.val.val
<br><br>
