# Supplementary material for: YOLOv8s-CGF: a lightweight model for wheat ear Fusarium head blight detection
Source: PeerJ Comput Sci. 2024 Mar 27;10:e1948. doi: 10.7717/peerj-cs.1948 (PMC11041926; doi:10.7717/peerj-cs.1948)
Supplement: Supplemental Information 1 [file peerj-cs-10-1948-s001.zip › ultralytics-main/docs/usage/cfg.md]

---
comments: true
description: 'Learn about YOLO settings and modes for different tasks like detection, segmentation etc. Train and predict with custom argparse commands.'
---

YOLO settings and hyperparameters play a critical role in the model's performance, speed, and accuracy. These settings
and hyperparameters can affect the model's behavior at various stages of the model development process, including
training, validation, and prediction.

YOLOv8 'yolo' CLI commands use the following syntax:

!!! example ""

    === "CLI"
    
        ```bash
        yolo TASK MODE ARGS
        ```

    === "Python"
    
        ```python
        from ultralytics import YOLO
        
        # Load a YOLOv8 model from a pre-trained weights file
        model = YOLO('yolov8n.pt')
         
        # Run MODE mode using the custom arguments ARGS (guess TASK)
        model.MODE(ARGS)
        ```

Where:

- `TASK` (optional) is one of `[detect, segment, classify, pose]`. If it is not passed explicitly YOLOv8 will try to
  guess
  the `TASK` from the model type.
- `MODE` (required) is one of `[train, val, predict, export, track, benchmark]`
- `ARGS` (optional) are any number of custom `arg=value` pairs like `imgsz=320` that override defaults.
  For a full list of available `ARGS` see the [Configuration](cfg.md) page and `defaults.yaml`
  GitHub [source](https://github.com/ultralytics/ultralytics/blob/main/ultralytics/yolo/cfg/default.yaml).

#### Tasks

YOLO models can be used for a variety of tasks, including detection, segmentation, classification and pose. These tasks
differ in the type of output they produce and the specific problem they are designed to solve.

**Detect**: For identifying and localizing objects or regions of interest in an image or video.  
**Segment**: For dividing an image or video into regions or pixels that correspond to different objects or classes.  
**Classify**: For predicting the class label of an input image.  
**Pose**: For identifying objects and estimating their keypoints in an image or video.

| Key    | Value      | Description                                     |
|--------|------------|-------------------------------------------------|
| `task` | `'detect'` | YOLO task, i.e. detect, segment, classify, pose |

[Tasks Guide](../tasks/index.md){ .md-button .md-button--primary}

#### Modes

YOLO models can be used in different modes depending on the specific problem you are trying to solve. These modes
include:

**Train**: For training a YOLOv8 model on a custom dataset.  
**Val**: For validating a YOLOv8 model after it has been trained.  
**Predict**: For making predictions using a trained YOLOv8 model on new images or videos.  
**Export**: For exporting a YOLOv8 model to a format that can be used for deployment.  
**Track**: For tracking objects in real-time using a YOLOv8 model.  
**Benchmark**: For benchmarking YOLOv8 exports (ONNX, TensorRT, etc.) speed and accuracy.

| Key    | Value     | Description                                                   |
|--------|-----------|---------------------------------------------------------------|
| `mode` | `'train'` | YOLO mode, i.e. train, val, predict, export, track, benchmark |

[Modes Guide](../modes/index.md){ .md-button .md-button--primary}

## Train

The training settings for YOLO models encompass various hyperparameters and configurations used during the training process. These settings influence the model's performance, speed, and accuracy. Key training settings include batch size, learning rate, momentum, and weight decay. Additionally, the choice of optimizer, loss function, and training dataset composition can impact the training process. Careful tuning and experimentation with these settings are crucial for optimizing performance.

| Key               | Value    | Description                                                                       |
|-------------------|----------|-----------------------------------------------------------------------------------|
| `model`           | `None`   | path to model file, i.e. yolov8n.pt, yolov8n.yaml                                 |
| `data`            | `None`   | path to data file, i.e. coco128.yaml                                              |
| `epochs`          | `100`    | number of epochs to train for                                                     |
| `patience`        | `50`     | epochs to wait for no observable improvement for early stopping of training       |
| `batch`           | `16`     | number of images per batch (-1 for AutoBatch)                                     |
| `imgsz`           | `640`    | size of input images as integer or w,h                                            |
| `save`            | `True`   | save train checkpoints and predict results                                        |
| `save_period`     | `-1`     | Save checkpoint every x epochs (disabled if < 1)                                  |
| `cache`           | `False`  | True/ram, disk or False. Use cache for data loading                               |
| `device`          | `None`   | device to run on, i.e. cuda device=0 or device=0,1,2,3 or device=cpu              |
| `workers`         | `8`      | number of worker threads for data loading (per RANK if DDP)                       |
| `project`         | `None`   | project name                                                                      |
| `name`            | `None`   | experiment name                                                                   |
| `exist_ok`        | `False`  | whether to overwrite existing experiment                                          |
| `pretrained`      | `False`  | whether to use a pretrained model                                                 |
| `optimizer`       | `'auto'` | optimizer to use, choices=[SGD, Adam, Adamax, AdamW, NAdam, RAdam, RMSProp, auto] |
| `verbose`         | `False`  | whether to print verbose output                                                   |
| `seed`            | `0`      | random seed for reproducibility                                                   |
| `deterministic`   | `True`   | whether to enable deterministic mode                                              |
| `single_cls`      | `False`  | train multi-class data as single-class                                            |
| `rect`            | `False`  | rectangular training with each batch collated for minimum padding                 |
| `cos_lr`          | `False`  | use cosine learning rate scheduler                                                |
| `close_mosaic`    | `0`      | (int) disable mosaic augmentation for final epochs                                |
| `resume`          | `False`  | resume training from last checkpoint                                              |
| `amp`             | `True`   | Automatic Mixed Precision (AMP) training, choices=[True, False]                   |
| `fraction`        | `1.0`    | dataset fraction to train on (default is 1.0, all images in train set)            |
| `profile`         | `False`  | profile ONNX and TensorRT speeds during training for loggers                      |
| `lr0`             | `0.01`   | initial learning rate (i.e. SGD=1E-2, Adam=1E-3)                                  |
| `lrf`             | `0.01`   | final learning rate (lr0 * lrf)                                                   |
| `momentum`        | `0.937`  | SGD momentum/Adam beta1                                                           |
| `weight_decay`    | `0.0005` | optimizer weight decay 5e-4                                                       |
| `warmup_epochs`   | `3.0`    | warmup epochs (fractions ok)                                                      |
| `warmup_momentum` | `0.8`    | warmup initial momentum                                                           |
| `warmup_bias_lr`  | `0.1`    | warmup initial bias lr                                                            |
| `box`             | `7.5`    | box loss gain                                                                     |
| `cls`             | `0.5`    | cls loss gain (scale with pixels)                                                 |
| `dfl`             | `1.5`    | dfl loss gain                                                                     |
| `pose`            | `12.0`   | pose loss gain (pose-only)                                                        |
| `kobj`            | `2.0`    | keypoint obj loss gain (pose-only)                                                |
| `label_smoothing` | `0.0`    | label smoothing (fraction)                                                        |
| `nbs`             | `64`     | nominal batch size                                                                |
| `overlap_mask`    | `True`   | masks should overlap during training (segment train only)                         |
| `mask_ratio`      | `4`      | mask downsample ratio (segment train only)                                        |
| `dropout`         | `0.0`    | use dropout regularization (classify train only)                                  |
| `val`             | `True`   | validate/test during training                                                     |

[Train Guide](../modes/train.md){ .md-button .md-button--primary}

## Predict

The prediction settings for YOLO models encompass a range of hyperparameters and configurations that influence the model's performance, speed, and accuracy during inference on new data. Careful tuning and experimentation with these settings are essential to achieve optimal performance for a specific task. Key settings include the confidence threshold, Non-Maximum Suppression (NMS) threshold, and the number of classes considered. Additional factors affecting the prediction process are input data size and format, the presence of supplementary features such as masks or multiple labels per box, and the particular task the model is employed for.

| Key            | Value                  | Description                                                                    |
|----------------|------------------------|--------------------------------------------------------------------------------|
| `source`       | `'ultralytics/assets'` | source directory for images or videos                                          |
| `conf`         | `0.25`                 | object confidence threshold for detection                                      |
| `iou`          | `0.7`                  | intersection over union (IoU) threshold for NMS                                |
| `half`         | `False`                | use half precision (FP16)                                                      |
| `device`       | `None`                 | device to run on, i.e. cuda device=0/1/2/3 or device=cpu                       |
| `show`         | `False`                | show results if possible                                                       |
| `save`         | `False`                | save images with results                                                       |
| `save_txt`     | `False`                | save results as .txt file                                                      |
| `save_conf`    | `False`                | save results with confidence scores                                            |
| `save_crop`    | `False`                | save cropped images with results                                               |
| `show_labels`  | `True`                 | show object labels in plots                                                    |
| `show_conf`    | `True`                 | show object confidence scores in plots                                         |
| `max_det`      | `300`                  | maximum number of detections per image                                         |
| `vid_stride`   | `False`                | video frame-rate stride                                                        |
| `line_width`   | `None`                 | The line width of the bounding boxes. If None, it is scaled to the image size. |
| `visualize`    | `False`                | visualize model features                                                       |
| `augment`      | `False`                | apply image augmentation to prediction sources                                 |
| `agnostic_nms` | `False`                | class-agnostic NMS                                                             |
| `retina_masks` | `False`                | use high-resolution segmentation masks                                         |
| `classes`      | `None`                 | filter results by class, i.e. class=0, or class=[0,2,3]                        |
| `boxes`        | `True`                 | Show boxes in segmentation predictions                                         |

[Predict Guide](../modes/predict.md){ .md-button .md-button--primary}

## Val

The val (validation) settings for YOLO models involve various hyperparameters and configurations used to evaluate the model's performance on a validation dataset. These settings influence the model's performance, speed, and accuracy. Common YOLO validation settings include batch size, validation frequency during training, and performance evaluation metrics. Other factors affecting the validation process include the validation dataset's size and composition, as well as the specific task the model is employed for. Careful tuning and experimentation with these settings are crucial to ensure optimal performance on the validation dataset and detect and prevent overfitting.

| Key           | Value   | Description                                                        |
|---------------|---------|--------------------------------------------------------------------|
| `save_json`   | `False` | save results to JSON file                                          |
| `save_hybrid` | `False` | save hybrid version of labels (labels + additional predictions)    |
| `conf`        | `0.001` | object confidence threshold for detection                          |
| `iou`         | `0.6`   | intersection over union (IoU) threshold for NMS                    |
| `max_det`     | `300`   | maximum number of detections per image                             |
| `half`        | `True`  | use half precision (FP16)                                          |
| `device`      | `None`  | device to run on, i.e. cuda device=0/1/2/3 or device=cpu           |
| `dnn`         | `False` | use OpenCV DNN for ONNX inference                                  |
| `plots`       | `False` | show plots during training                                         |
| `rect`        | `False` | rectangular val with each batch collated for minimum padding       |
| `split`       | `val`   | dataset split to use for validation, i.e. 'val', 'test' or 'train' |

[Val Guide](../modes/val.md){ .md-button .md-button--primary}

## Export

Export settings for YOLO models encompass configurations and options related to saving or exporting the model for use in different environments or platforms. These settings can impact the model's performance, size, and compatibility with various systems. Key export settings include the exported model file format (e.g., ONNX, TensorFlow SavedModel), the target device (e.g., CPU, GPU), and additional features such as masks or multiple labels per box. The export process may also be affected by the model's specific task and the requirements or constraints of the destination environment or platform. It is crucial to thoughtfully configure these settings to ensure the exported model is optimized for the intended use case and functions effectively in the target environment.

| Key         | Value           | Description                                          |
|-------------|-----------------|------------------------------------------------------|
| `format`    | `'torchscript'` | format to export to                                  |
| `imgsz`     | `640`           | image size as scalar or (h, w) list, i.e. (640, 480) |
| `keras`     | `False`         | use Keras for TF SavedModel export                   |
| `optimize`  | `False`         | TorchScript: optimize for mobile                     |
| `half`      | `False`         | FP16 quantization                                    |
| `int8`      | `False`         | INT8 quantization                                    |
| `dynamic`   | `False`         | ONNX/TF/TensorRT: dynamic axes                       |
| `simplify`  | `False`         | ONNX: simplify model                                 |
| `opset`     | `None`          | ONNX: opset version (optional, defaults to latest)   |
| `workspace` | `4`             | TensorRT: workspace size (GB)                        |
| `nms`       | `False`         | CoreML: add NMS                                      |

[Export Guide](../modes/export.md){ .md-button .md-button--primary}

## Augmentation

Augmentation settings for YOLO models refer to the various transformations and modifications
applied to the training data to increase the diversity and size of the dataset. These settings can affect the model's
performance, speed, and accuracy. Some common YOLO augmentation settings include the type and intensity of the
transformations applied (e.g. random flips, rotations, cropping, color changes), the probability with which each
transformation is applied, and the presence of additional features such as masks or multiple labels per box. Other
factors that may affect the augmentation process include the size and composition of the original dataset and the
specific task the model is being used for. It is important to carefully tune and experiment with these settings to
ensure that the augmented dataset is diverse and representative enough to train a high-performing model.

| Key           | Value | Description                                     |
|---------------|-------|-------------------------------------------------|
| `hsv_h`       | 0.015 | image HSV-Hue augmentation (fraction)           |
| `hsv_s`       | 0.7   | image HSV-Saturation augmentation (fraction)    |
| `hsv_v`       | 0.4   | image HSV-Value augmentation (fraction)         |
| `degrees`     | 0.0   | image rotation (+/- deg)                        |
| `translate`   | 0.1   | image translation (+/- fraction)                |
| `scale`       | 0.5   | image scale (+/- gain)                          |
| `shear`       | 0.0   | image shear (+/- deg)                           |
| `perspective` | 0.0   | image perspective (+/- fraction), range 0-0.001 |
| `flipud`      | 0.0   | image flip up-down (probability)                |
| `fliplr`      | 0.5   | image flip left-right (probability)             |
| `mosaic`      | 1.0   | image mosaic (probability)                      |
| `mixup`       | 0.0   | image mixup (probability)                       |
| `copy_paste`  | 0.0   | segment copy-paste (probability)                |

## Logging, checkpoints, plotting and file management

Logging, checkpoints, plotting, and file management are important considerations when training a YOLO model.

- Logging: It is often helpful to log various metrics and statistics during training to track the model's progress and
  diagnose any issues that may arise. This can be done using a logging library such as TensorBoard or by writing log
  messages to a file.
- Checkpoints: It is a good practice to save checkpoints of the model at regular intervals during training. This allows
  you to resume training from a previous point if the training process is interrupted or if you want to experiment with
  different training configurations.
- Plotting: Visualizing the model's performance and training progress can be helpful for understanding how the model is
  behaving and identifying potential issues. This can be done using a plotting library such as matplotlib or by
  generating plots using a logging library such as TensorBoard.
- File management: Managing the various files generated during the training process, such as model checkpoints, log
  files, and plots, can be challenging. It is important to have a clear and organized file structure to keep track of
  these files and make it easy to access and analyze them as needed.

Effective logging, checkpointing, plotting, and file management can help you keep track of the model's progress and make
it easier to debug and optimize the training process.

| Key        | Value    | Description                                                                                    |
|------------|----------|------------------------------------------------------------------------------------------------|
| `project`  | `'runs'` | project name                                                                                   |
| `name`     | `'exp'`  | experiment name. `exp` gets automatically incremented if not specified, i.e, `exp`, `exp2` ... |
| `exist_ok` | `False`  | whether to overwrite existing experiment                                                       |
| `plots`    | `False`  | save plots during train/val                                                                    |
| `save`     | `False`  | save train checkpoints and predict results                                                     |
