# Supplementary material for: YOLOv8s-CGF: a lightweight model for wheat ear Fusarium head blight detection
Source: PeerJ Comput Sci. 2024 Mar 27;10:e1948. doi: 10.7717/peerj-cs.1948 (PMC11041926; doi:10.7717/peerj-cs.1948)
Supplement: Supplemental Information 1 [file peerj-cs-10-1948-s001.zip › ultralytics-main/docs/yolov5/tutorials/model_ensembling.md]

---
comments: true
description: Learn how to ensemble YOLOv5 models for improved mAP and Recall! Clone the repo, install requirements, and start testing and inference.
---

📚 This guide explains how to use YOLOv5 🚀 **model ensembling** during testing and inference for improved mAP and Recall.  
UPDATED 25 September 2022.

From [https://en.wikipedia.org/wiki/Ensemble_learning](https://en.wikipedia.org/wiki/Ensemble_learning):
> Ensemble modeling is a process where multiple diverse models are created to predict an outcome, either by using many different modeling algorithms or using different training data sets. The ensemble model then aggregates the prediction of each base model and results in once final prediction for the unseen data. The motivation for using ensemble models is to reduce the generalization error of the prediction. As long as the base models are diverse and independent, the prediction error of the model decreases when the ensemble approach is used. The approach seeks the wisdom of crowds in making a prediction. Even though the ensemble model has multiple base models within the model, it acts and performs as a single model.

## Before You Start

Clone repo and install [requirements.txt](https://github.com/ultralytics/yolov5/blob/master/requirements.txt) in a [**Python>=3.7.0**](https://www.python.org/) environment, including [**PyTorch>=1.7**](https://pytorch.org/get-started/locally/). [Models](https://github.com/ultralytics/yolov5/tree/master/models) and [datasets](https://github.com/ultralytics/yolov5/tree/master/data) download automatically from the latest YOLOv5 [release](https://github.com/ultralytics/yolov5/releases).

```bash
git clone https://github.com/ultralytics/yolov5  # clone
cd yolov5
pip install -r requirements.txt  # install
```

## Test Normally

Before ensembling we want to establish the baseline performance of a single model. This command tests YOLOv5x on COCO val2017 at image size 640 pixels. `yolov5x.pt` is the largest and most accurate model available. Other options are `yolov5s.pt`, `yolov5m.pt` and `yolov5l.pt`, or you own checkpoint from training a custom dataset `./weights/best.pt`. For details on all available models please see our README [table](https://github.com/ultralytics/yolov5#pretrained-checkpoints).

```bash
python val.py --weights yolov5x.pt --data coco.yaml --img 640 --half
```

Output:

```shell
val: data=./data/coco.yaml, weights=['yolov5x.pt'], batch_size=32, imgsz=640, conf_thres=0.001, iou_thres=0.65, task=val, device=, single_cls=False, augment=False, verbose=False, save_txt=False, save_hybrid=False, save_conf=False, save_json=True, project=runs/val, name=exp, exist_ok=False, half=True
YOLOv5 🚀 v5.0-267-g6a3ee7c torch 1.9.0+cu102 CUDA:0 (Tesla P100-PCIE-16GB, 16280.875MB)

Fusing layers... 
Model Summary: 476 layers, 87730285 parameters, 0 gradients

val: Scanning '../datasets/coco/val2017' images and labels...4952 found, 48 missing, 0 empty, 0 corrupted: 100% 5000/5000 [00:01<00:00, 2846.03it/s]
val: New cache created: ../datasets/coco/val2017.cache
               Class     Images     Labels          P          R     mAP@.5 mAP@.5:.95: 100% 157/157 [02:30<00:00,  1.05it/s]
                 all       5000      36335      0.746      0.626       0.68       0.49
Speed: 0.1ms pre-process, 22.4ms inference, 1.4ms NMS per image at shape (32, 3, 640, 640)  # <--- baseline speed

Evaluating pycocotools mAP... saving runs/val/exp/yolov5x_predictions.json...
...
 Average Precision  (AP) @[ IoU=0.50:0.95 | area=   all | maxDets=100 ] = 0.504  # <--- baseline mAP
 Average Precision  (AP) @[ IoU=0.50      | area=   all | maxDets=100 ] = 0.688
 Average Precision  (AP) @[ IoU=0.75      | area=   all | maxDets=100 ] = 0.546
 Average Precision  (AP) @[ IoU=0.50:0.95 | area= small | maxDets=100 ] = 0.351
 Average Precision  (AP) @[ IoU=0.50:0.95 | area=medium | maxDets=100 ] = 0.551
 Average Precision  (AP) @[ IoU=0.50:0.95 | area= large | maxDets=100 ] = 0.644
 Average Recall     (AR) @[ IoU=0.50:0.95 | area=   all | maxDets=  1 ] = 0.382
 Average Recall     (AR) @[ IoU=0.50:0.95 | area=   all | maxDets= 10 ] = 0.628
 Average Recall     (AR) @[ IoU=0.50:0.95 | area=   all | maxDets=100 ] = 0.681  # <--- baseline mAR
 Average Recall     (AR) @[ IoU=0.50:0.95 | area= small | maxDets=100 ] = 0.524
 Average Recall     (AR) @[ IoU=0.50:0.95 | area=medium | maxDets=100 ] = 0.735
 Average Recall     (AR) @[ IoU=0.50:0.95 | area= large | maxDets=100 ] = 0.826
```

## Ensemble Test

Multiple pretrained models may be ensembled together at test and inference time by simply appending extra models to the `--weights` argument in any existing val.py or detect.py command. This example tests an ensemble of 2 models together:

- YOLOv5x
- YOLOv5l6

```bash
python val.py --weights yolov5x.pt yolov5l6.pt --data coco.yaml --img 640 --half
```

Output:

```shell
val: data=./data/coco.yaml, weights=['yolov5x.pt', 'yolov5l6.pt'], batch_size=32, imgsz=640, conf_thres=0.001, iou_thres=0.6, task=val, device=, single_cls=False, augment=False, verbose=False, save_txt=False, save_hybrid=False, save_conf=False, save_json=True, project=runs/val, name=exp, exist_ok=False, half=True
YOLOv5 🚀 v5.0-267-g6a3ee7c torch 1.9.0+cu102 CUDA:0 (Tesla P100-PCIE-16GB, 16280.875MB)

Fusing layers... 
Model Summary: 476 layers, 87730285 parameters, 0 gradients  # Model 1
Fusing layers... 
Model Summary: 501 layers, 77218620 parameters, 0 gradients  # Model 2
Ensemble created with ['yolov5x.pt', 'yolov5l6.pt']  # Ensemble notice

val: Scanning '../datasets/coco/val2017.cache' images and labels... 4952 found, 48 missing, 0 empty, 0 corrupted: 100% 5000/5000 [00:00<00:00, 49695545.02it/s]
               Class     Images     Labels          P          R     mAP@.5 mAP@.5:.95: 100% 157/157 [03:58<00:00,  1.52s/it]
                 all       5000      36335      0.747      0.637      0.692      0.502
Speed: 0.1ms pre-process, 39.5ms inference, 2.0ms NMS per image at shape (32, 3, 640, 640)  # <--- ensemble speed

Evaluating pycocotools mAP... saving runs/val/exp3/yolov5x_predictions.json...
...
 Average Precision  (AP) @[ IoU=0.50:0.95 | area=   all | maxDets=100 ] = 0.515  # <--- ensemble mAP
 Average Precision  (AP) @[ IoU=0.50      | area=   all | maxDets=100 ] = 0.699
 Average Precision  (AP) @[ IoU=0.75      | area=   all | maxDets=100 ] = 0.557
 Average Precision  (AP) @[ IoU=0.50:0.95 | area= small | maxDets=100 ] = 0.356
 Average Precision  (AP) @[ IoU=0.50:0.95 | area=medium | maxDets=100 ] = 0.563
 Average Precision  (AP) @[ IoU=0.50:0.95 | area= large | maxDets=100 ] = 0.668
 Average Recall     (AR) @[ IoU=0.50:0.95 | area=   all | maxDets=  1 ] = 0.387
 Average Recall     (AR) @[ IoU=0.50:0.95 | area=   all | maxDets= 10 ] = 0.638
 Average Recall     (AR) @[ IoU=0.50:0.95 | area=   all | maxDets=100 ] = 0.689  # <--- ensemble mAR
 Average Recall     (AR) @[ IoU=0.50:0.95 | area= small | maxDets=100 ] = 0.526
 Average Recall     (AR) @[ IoU=0.50:0.95 | area=medium | maxDets=100 ] = 0.743
 Average Recall     (AR) @[ IoU=0.50:0.95 | area= large | maxDets=100 ] = 0.844
```

## Ensemble Inference

Append extra models to the `--weights` argument to run ensemble inference:

```bash
python detect.py --weights yolov5x.pt yolov5l6.pt --img 640 --source data/images
```

Output:

```bash
detect: weights=['yolov5x.pt', 'yolov5l6.pt'], source=data/images, imgsz=640, conf_thres=0.25, iou_thres=0.45, max_det=1000, device=, view_img=False, save_txt=False, save_conf=False, save_crop=False, nosave=False, classes=None, agnostic_nms=False, augment=False, update=False, project=runs/detect, name=exp, exist_ok=False, line_width=3, hide_labels=False, hide_conf=False, half=False
YOLOv5 🚀 v5.0-267-g6a3ee7c torch 1.9.0+cu102 CUDA:0 (Tesla P100-PCIE-16GB, 16280.875MB)

Fusing layers... 
Model Summary: 476 layers, 87730285 parameters, 0 gradients
Fusing layers... 
Model Summary: 501 layers, 77218620 parameters, 0 gradients
Ensemble created with ['yolov5x.pt', 'yolov5l6.pt']

image 1/2 /content/yolov5/data/images/bus.jpg: 640x512 4 persons, 1 bus, 1 tie, Done. (0.063s)
image 2/2 /content/yolov5/data/images/zidane.jpg: 384x640 3 persons, 2 ties, Done. (0.056s)
Results saved to runs/detect/exp2
Done. (0.223s)
```

<img src="https://user-images.githubusercontent.com/26833433/124489091-ea4f9a00-ddb0-11eb-8ef1-d6f335c97f6f.jpg" width="500">

## Environments

YOLOv5 may be run in any of the following up-to-date verified environments (with all dependencies including [CUDA](https://developer.nvidia.com/cuda)/[CUDNN](https://developer.nvidia.com/cudnn), [Python](https://www.python.org/) and [PyTorch](https://pytorch.org/) preinstalled):

- **Notebooks** with free GPU: <a href="https://bit.ly/yolov5-paperspace-notebook"><img src="https://assets.paperspace.io/img/gradient-badge.svg" alt="Run on Gradient"></a> <a href="https://colab.research.google.com/github/ultralytics/yolov5/blob/master/tutorial.ipynb"><img src="https://colab.research.google.com/assets/colab-badge.svg" alt="Open In Colab"></a> <a href="https://www.kaggle.com/ultralytics/yolov5"><img src="https://kaggle.com/static/images/open-in-kaggle.svg" alt="Open In Kaggle"></a>
- **Google Cloud** Deep Learning VM. See [GCP Quickstart Guide](https://docs.ultralytics.com/yolov5/environments/google_cloud_quickstart_tutorial/)
- **Amazon** Deep Learning AMI. See [AWS Quickstart Guide](https://docs.ultralytics.com/yolov5/environments/aws_quickstart_tutorial/)
- **Docker Image**. See [Docker Quickstart Guide](https://docs.ultralytics.com/yolov5/environments/docker_image_quickstart_tutorial/) <a href="https://hub.docker.com/r/ultralytics/yolov5"><img src="https://img.shields.io/docker/pulls/ultralytics/yolov5?logo=docker" alt="Docker Pulls"></a>

## Status

<a href="https://github.com/ultralytics/yolov5/actions/workflows/ci-testing.yml"><img src="https://github.com/ultralytics/yolov5/actions/workflows/ci-testing.yml/badge.svg" alt="YOLOv5 CI"></a>

If this badge is green, all [YOLOv5 GitHub Actions](https://github.com/ultralytics/yolov5/actions) Continuous Integration (CI) tests are currently passing. CI tests verify correct operation of YOLOv5 [training](https://github.com/ultralytics/yolov5/blob/master/train.py), [validation](https://github.com/ultralytics/yolov5/blob/master/val.py), [inference](https://github.com/ultralytics/yolov5/blob/master/detect.py), [export](https://github.com/ultralytics/yolov5/blob/master/export.py) and [benchmarks](https://github.com/ultralytics/yolov5/blob/master/benchmarks.py) on macOS, Windows, and Ubuntu every 24 hours and on every commit.
