# Supplementary material for: YOLOv8s-CGF: a lightweight model for wheat ear Fusarium head blight detection
Source: PeerJ Comput Sci. 2024 Mar 27;10:e1948. doi: 10.7717/peerj-cs.1948 (PMC11041926; doi:10.7717/peerj-cs.1948)
Supplement: Supplemental Information 1 [file peerj-cs-10-1948-s001.zip › ultralytics-main/docs/yolov5/tutorials/model_export.md]

---
comments: true
description: Export YOLOv5 models to TFLite, ONNX, CoreML, and TensorRT formats. Achieve up to 5x GPU speedup using TensorRT. Benchmarks included.
---

# TFLite, ONNX, CoreML, TensorRT Export

📚 This guide explains how to export a trained YOLOv5 🚀 model from PyTorch to ONNX and TorchScript formats.  
UPDATED 8 December 2022.

## Before You Start

Clone repo and install [requirements.txt](https://github.com/ultralytics/yolov5/blob/master/requirements.txt) in a [**Python>=3.7.0**](https://www.python.org/) environment, including [**PyTorch>=1.7**](https://pytorch.org/get-started/locally/). [Models](https://github.com/ultralytics/yolov5/tree/master/models) and [datasets](https://github.com/ultralytics/yolov5/tree/master/data) download automatically from the latest YOLOv5 [release](https://github.com/ultralytics/yolov5/releases).

```bash
git clone https://github.com/ultralytics/yolov5  # clone
cd yolov5
pip install -r requirements.txt  # install
```

For [TensorRT](https://developer.nvidia.com/tensorrt) export example (requires GPU) see our Colab [notebook](https://colab.research.google.com/github/ultralytics/yolov5/blob/master/tutorial.ipynb#scrollTo=VTRwsvA9u7ln&line=2&uniqifier=1) appendix section. <a href="https://colab.research.google.com/github/ultralytics/yolov5/blob/master/tutorial.ipynb"><img src="https://colab.research.google.com/assets/colab-badge.svg" alt="Open In Colab"></a>

## Formats

YOLOv5 inference is officially supported in 11 formats:

💡 ProTip: Export to ONNX or OpenVINO for up to 3x CPU speedup. See [CPU Benchmarks](https://github.com/ultralytics/yolov5/pull/6613).
💡 ProTip: Export to TensorRT for up to 5x GPU speedup. See [GPU Benchmarks](https://github.com/ultralytics/yolov5/pull/6963).

| Format                                                                     | `export.py --include` | Model                     |
|:---------------------------------------------------------------------------|:----------------------|:--------------------------|
| [PyTorch](https://pytorch.org/)                                            | -                     | `yolov5s.pt`              |
| [TorchScript](https://pytorch.org/docs/stable/jit.html)                    | `torchscript`         | `yolov5s.torchscript`     |
| [ONNX](https://onnx.ai/)                                                   | `onnx`                | `yolov5s.onnx`            |
| [OpenVINO](https://docs.openvino.ai/latest/index.html)                     | `openvino`            | `yolov5s_openvino_model/` |
| [TensorRT](https://developer.nvidia.com/tensorrt)                          | `engine`              | `yolov5s.engine`          |
| [CoreML](https://github.com/apple/coremltools)                             | `coreml`              | `yolov5s.mlmodel`         |
| [TensorFlow SavedModel](https://www.tensorflow.org/guide/saved_model)      | `saved_model`         | `yolov5s_saved_model/`    |
| [TensorFlow GraphDef](https://www.tensorflow.org/api_docs/python/tf/Graph) | `pb`                  | `yolov5s.pb`              |
| [TensorFlow Lite](https://www.tensorflow.org/lite)                         | `tflite`              | `yolov5s.tflite`          |
| [TensorFlow Edge TPU](https://coral.ai/docs/edgetpu/models-intro/)         | `edgetpu`             | `yolov5s_edgetpu.tflite`  |
| [TensorFlow.js](https://www.tensorflow.org/js)                             | `tfjs`                | `yolov5s_web_model/`      |
| [PaddlePaddle](https://github.com/PaddlePaddle)                            | `paddle`              | `yolov5s_paddle_model/`   |

## Benchmarks

Benchmarks below run on a Colab Pro with the YOLOv5 tutorial notebook <a href="https://colab.research.google.com/github/ultralytics/yolov5/blob/master/tutorial.ipynb"><img src="https://colab.research.google.com/assets/colab-badge.svg" alt="Open In Colab"></a>. To reproduce:

```bash
python benchmarks.py --weights yolov5s.pt --imgsz 640 --device 0
```

### Colab Pro V100 GPU

```
benchmarks: weights=/content/yolov5/yolov5s.pt, imgsz=640, batch_size=1, data=/content/yolov5/data/coco128.yaml, device=0, half=False, test=False
Checking setup...
YOLOv5 🚀 v6.1-135-g7926afc torch 1.10.0+cu111 CUDA:0 (Tesla V100-SXM2-16GB, 16160MiB)
Setup complete ✅ (8 CPUs, 51.0 GB RAM, 46.7/166.8 GB disk)

Benchmarks complete (458.07s)
                   Format  mAP@0.5:0.95  Inference time (ms)
0                 PyTorch        0.4623                10.19
1             TorchScript        0.4623                 6.85
2                    ONNX        0.4623                14.63
3                OpenVINO           NaN                  NaN
4                TensorRT        0.4617                 1.89
5                  CoreML           NaN                  NaN
6   TensorFlow SavedModel        0.4623                21.28
7     TensorFlow GraphDef        0.4623                21.22
8         TensorFlow Lite           NaN                  NaN
9     TensorFlow Edge TPU           NaN                  NaN
10          TensorFlow.js           NaN                  NaN
```

### Colab Pro CPU

```
benchmarks: weights=/content/yolov5/yolov5s.pt, imgsz=640, batch_size=1, data=/content/yolov5/data/coco128.yaml, device=cpu, half=False, test=False
Checking setup...
YOLOv5 🚀 v6.1-135-g7926afc torch 1.10.0+cu111 CPU
Setup complete ✅ (8 CPUs, 51.0 GB RAM, 41.5/166.8 GB disk)

Benchmarks complete (241.20s)
                   Format  mAP@0.5:0.95  Inference time (ms)
0                 PyTorch        0.4623               127.61
1             TorchScript        0.4623               131.23
2                    ONNX        0.4623                69.34
3                OpenVINO        0.4623                66.52
4                TensorRT           NaN                  NaN
5                  CoreML           NaN                  NaN
6   TensorFlow SavedModel        0.4623               123.79
7     TensorFlow GraphDef        0.4623               121.57
8         TensorFlow Lite        0.4623               316.61
9     TensorFlow Edge TPU           NaN                  NaN
10          TensorFlow.js           NaN                  NaN
```

## Export a Trained YOLOv5 Model

This command exports a pretrained YOLOv5s model to TorchScript and ONNX formats. `yolov5s.pt` is the 'small' model, the second-smallest model available. Other options are `yolov5n.pt`, `yolov5m.pt`, `yolov5l.pt` and `yolov5x.pt`, along with their P6 counterparts i.e. `yolov5s6.pt` or you own custom training checkpoint i.e. `runs/exp/weights/best.pt`. For details on all available models please see our README [table](https://github.com/ultralytics/yolov5#pretrained-checkpoints).

```bash
python export.py --weights yolov5s.pt --include torchscript onnx
```

💡 ProTip: Add `--half` to export models at FP16 half precision for smaller file sizes

Output:

```bash
export: data=data/coco128.yaml, weights=['yolov5s.pt'], imgsz=[640, 640], batch_size=1, device=cpu, half=False, inplace=False, train=False, keras=False, optimize=False, int8=False, dynamic=False, simplify=False, opset=12, verbose=False, workspace=4, nms=False, agnostic_nms=False, topk_per_class=100, topk_all=100, iou_thres=0.45, conf_thres=0.25, include=['torchscript', 'onnx']
YOLOv5 🚀 v6.2-104-ge3e5122 Python-3.7.13 torch-1.12.1+cu113 CPU

Downloading https://github.com/ultralytics/yolov5/releases/download/v6.2/yolov5s.pt to yolov5s.pt...
100% 14.1M/14.1M [00:00<00:00, 274MB/s]

Fusing layers... 
YOLOv5s summary: 213 layers, 7225885 parameters, 0 gradients

PyTorch: starting from yolov5s.pt with output shape (1, 25200, 85) (14.1 MB)

TorchScript: starting export with torch 1.12.1+cu113...
TorchScript: export success ✅ 1.7s, saved as yolov5s.torchscript (28.1 MB)

ONNX: starting export with onnx 1.12.0...
ONNX: export success ✅ 2.3s, saved as yolov5s.onnx (28.0 MB)

Export complete (5.5s)
Results saved to /content/yolov5
Detect:          python detect.py --weights yolov5s.onnx 
Validate:        python val.py --weights yolov5s.onnx 
PyTorch Hub:     model = torch.hub.load('ultralytics/yolov5', 'custom', 'yolov5s.onnx')
Visualize:       https://netron.app/
```

The 3 exported models will be saved alongside the original PyTorch model:
<p align="center"><img width="700" src="https://user-images.githubusercontent.com/26833433/122827190-57a8f880-d2e4-11eb-860e-dbb7f9fc57fb.png"></p>

[Netron Viewer](https://github.com/lutzroeder/netron) is recommended for visualizing exported models:
<p align="center"><img width="850" src="https://user-images.githubusercontent.com/26833433/191003260-f94011a7-5b2e-4fe3-93c1-e1a935e0a728.png"></p>

## Exported Model Usage Examples

`detect.py` runs inference on exported models:

```bash
python detect.py --weights yolov5s.pt                 # PyTorch
                           yolov5s.torchscript        # TorchScript
                           yolov5s.onnx               # ONNX Runtime or OpenCV DNN with --dnn
                           yolov5s_openvino_model     # OpenVINO
                           yolov5s.engine             # TensorRT
                           yolov5s.mlmodel            # CoreML (macOS only)
                           yolov5s_saved_model        # TensorFlow SavedModel
                           yolov5s.pb                 # TensorFlow GraphDef
                           yolov5s.tflite             # TensorFlow Lite
                           yolov5s_edgetpu.tflite     # TensorFlow Edge TPU
                           yolov5s_paddle_model       # PaddlePaddle
```

`val.py` runs validation on exported models:

```bash
python val.py --weights yolov5s.pt                 # PyTorch
                        yolov5s.torchscript        # TorchScript
                        yolov5s.onnx               # ONNX Runtime or OpenCV DNN with --dnn
                        yolov5s_openvino_model     # OpenVINO
                        yolov5s.engine             # TensorRT
                        yolov5s.mlmodel            # CoreML (macOS Only)
                        yolov5s_saved_model        # TensorFlow SavedModel
                        yolov5s.pb                 # TensorFlow GraphDef
                        yolov5s.tflite             # TensorFlow Lite
                        yolov5s_edgetpu.tflite     # TensorFlow Edge TPU
                        yolov5s_paddle_model       # PaddlePaddle
```

Use PyTorch Hub with exported YOLOv5 models:

``` python
import torch

# Model
model = torch.hub.load('ultralytics/yolov5', 'custom', 'yolov5s.pt')
                                                       'yolov5s.torchscript ')       # TorchScript
                                                       'yolov5s.onnx')               # ONNX Runtime
                                                       'yolov5s_openvino_model')     # OpenVINO
                                                       'yolov5s.engine')             # TensorRT
                                                       'yolov5s.mlmodel')            # CoreML (macOS Only)
                                                       'yolov5s_saved_model')        # TensorFlow SavedModel
                                                       'yolov5s.pb')                 # TensorFlow GraphDef
                                                       'yolov5s.tflite')             # TensorFlow Lite
                                                       'yolov5s_edgetpu.tflite')     # TensorFlow Edge TPU
                                                       'yolov5s_paddle_model')       # PaddlePaddle

# Images
img = 'https://ultralytics.com/images/zidane.jpg'  # or file, Path, PIL, OpenCV, numpy, list

# Inference
results = model(img)

# Results
results.print()  # or .show(), .save(), .crop(), .pandas(), etc.
```

## OpenCV DNN inference

OpenCV inference with ONNX models:

```bash
python export.py --weights yolov5s.pt --include onnx

python detect.py --weights yolov5s.onnx --dnn  # detect
python val.py --weights yolov5s.onnx --dnn  # validate
```

## C++ Inference

YOLOv5 OpenCV DNN C++ inference on exported ONNX model examples:

- [https://github.com/Hexmagic/ONNX-yolov5/blob/master/src/test.cpp](https://github.com/Hexmagic/ONNX-yolov5/blob/master/src/test.cpp)
- [https://github.com/doleron/yolov5-opencv-cpp-python](https://github.com/doleron/yolov5-opencv-cpp-python)

YOLOv5 OpenVINO C++ inference examples:

- [https://github.com/dacquaviva/yolov5-openvino-cpp-python](https://github.com/dacquaviva/yolov5-openvino-cpp-python)
- [https://github.com/UNeedCryDear/yolov5-seg-opencv-dnn-cpp](https://github.com/UNeedCryDear/yolov5-seg-opencv-dnn-cpp)

## TensorFlow.js Web Browser Inference

- [https://aukerul-shuvo.github.io/YOLOv5_TensorFlow-JS/](https://aukerul-shuvo.github.io/YOLOv5_TensorFlow-JS/)

## Environments

YOLOv5 may be run in any of the following up-to-date verified environments (with all dependencies including [CUDA](https://developer.nvidia.com/cuda)/[CUDNN](https://developer.nvidia.com/cudnn), [Python](https://www.python.org/) and [PyTorch](https://pytorch.org/) preinstalled):

- **Notebooks** with free GPU: <a href="https://bit.ly/yolov5-paperspace-notebook"><img src="https://assets.paperspace.io/img/gradient-badge.svg" alt="Run on Gradient"></a> <a href="https://colab.research.google.com/github/ultralytics/yolov5/blob/master/tutorial.ipynb"><img src="https://colab.research.google.com/assets/colab-badge.svg" alt="Open In Colab"></a> <a href="https://www.kaggle.com/ultralytics/yolov5"><img src="https://kaggle.com/static/images/open-in-kaggle.svg" alt="Open In Kaggle"></a>
- **Google Cloud** Deep Learning VM. See [GCP Quickstart Guide](https://docs.ultralytics.com/yolov5/environments/google_cloud_quickstart_tutorial/)
- **Amazon** Deep Learning AMI. See [AWS Quickstart Guide](https://docs.ultralytics.com/yolov5/environments/aws_quickstart_tutorial/)
- **Docker Image**. See [Docker Quickstart Guide](https://docs.ultralytics.com/yolov5/environments/docker_image_quickstart_tutorial/) <a href="https://hub.docker.com/r/ultralytics/yolov5"><img src="https://img.shields.io/docker/pulls/ultralytics/yolov5?logo=docker" alt="Docker Pulls"></a>

## Status

<a href="https://github.com/ultralytics/yolov5/actions/workflows/ci-testing.yml"><img src="https://github.com/ultralytics/yolov5/actions/workflows/ci-testing.yml/badge.svg" alt="YOLOv5 CI"></a>

If this badge is green, all [YOLOv5 GitHub Actions](https://github.com/ultralytics/yolov5/actions) Continuous Integration (CI) tests are currently passing. CI tests verify correct operation of YOLOv5 [training](https://github.com/ultralytics/yolov5/blob/master/train.py), [validation](https://github.com/ultralytics/yolov5/blob/master/val.py), [inference](https://github.com/ultralytics/yolov5/blob/master/detect.py), [export](https://github.com/ultralytics/yolov5/blob/master/export.py) and [benchmarks](https://github.com/ultralytics/yolov5/blob/master/benchmarks.py) on macOS, Windows, and Ubuntu every 24 hours and on every commit.
