# Supplementary material for: YOLOv8s-CGF: a lightweight model for wheat ear Fusarium head blight detection
Source: PeerJ Comput Sci. 2024 Mar 27;10:e1948. doi: 10.7717/peerj-cs.1948 (PMC11041926; doi:10.7717/peerj-cs.1948)
Supplement: Supplemental Information 1 [file peerj-cs-10-1948-s001.zip › ultralytics-main/examples/hub.ipynb]

# %% [markdown]
<a align="center" href="https://hub.ultralytics.com" target="_blank">
<img width="1024", src="https://github.com/ultralytics/assets/raw/main/im/ultralytics-hub.png"></a>

<div align="center">
  <a href="https://github.com/ultralytics/ultralytics/actions/workflows/ci.yaml">
    <img src="https://github.com/ultralytics/ultralytics/actions/workflows/ci.yaml/badge.svg" alt="CI CPU"></a>
  <a href="https://colab.research.google.com/github/ultralytics/ultralytics/blob/main/examples/hub.ipynb">
    <img src="https://colab.research.google.com/assets/colab-badge.svg" alt="Open In Colab"></a>

Welcome to the [Ultralytics](https://ultralytics.com/) HUB notebook! 

This notebook allows you to train [YOLOv5](https://github.com/ultralytics/yolov5) and [YOLOv8](https://github.com/ultralytics/ultralytics) 🚀 models using [HUB](https://hub.ultralytics.com/). Please browse the YOLOv8 <a href="https://docs.ultralytics.com">Docs</a> for details, raise an issue on <a href="https://github.com/ultralytics/ultralytics/issues/new/choose">GitHub</a> for support, and join our <a href="https://discord.gg/n6cFeSPZdD">Discord</a> community for questions and discussions!
</div>

# %% [markdown]
# Setup

Pip install `ultralytics` and [dependencies](https://github.com/ultralytics/ultralytics/blob/main/requirements.txt) and check software and hardware.

# %% [code]
%pip install ultralytics  # install
from ultralytics import YOLO, checks, hub
checks()  # checks

# %% [markdown]
# Start

Login with your [API key](https://hub.ultralytics.com/settings?tab=api+keys), select your YOLO 🚀 model and start training!

# %% [code]
hub.login('API_KEY')  # use your API key

model = YOLO('https://hub.ultralytics.com/MODEL_ID')  # use your model URL
model.train()  # train model
