# Supplementary material for: YOLOv8s-CGF: a lightweight model for wheat ear Fusarium head blight detection
Source: PeerJ Comput Sci. 2024 Mar 27;10:e1948. doi: 10.7717/peerj-cs.1948 (PMC11041926; doi:10.7717/peerj-cs.1948)
Supplement: Supplemental Information 1 [file peerj-cs-10-1948-s001.zip › ultralytics-main/examples/tutorial.ipynb]

# %% [markdown]
<div align="center">

  <a href="https://ultralytics.com/yolov8" target="_blank">
    <img width="1024", src="https://raw.githubusercontent.com/ultralytics/assets/main/yolov8/banner-yolov8.png"></a>


<br>
  <a href="https://console.paperspace.com/github/ultralytics/ultralytics"><img src="https://assets.paperspace.io/img/gradient-badge.svg" alt="Run on Gradient"/></a>
  <a href="https://colab.research.google.com/github/ultralytics/ultralytics/blob/main/examples/tutorial.ipynb"><img src="https://colab.research.google.com/assets/colab-badge.svg" alt="Open In Colab"></a>
  <a href="https://www.kaggle.com/ultralytics/yolov8"><img src="https://kaggle.com/static/images/open-in-kaggle.svg" alt="Open In Kaggle"></a>
<br>

Welcome to the Ultralytics YOLOv8 🚀 notebook! <a href="https://github.com/ultralytics/ultralytics">YOLOv8</a> is the latest version of the YOLO (You Only Look Once) AI models developed by <a href="https://ultralytics.com">Ultralytics</a>. This notebook serves as the starting point for exploring the various resources available to help you get started with YOLOv8 and understand its features and capabilities.

YOLOv8 models are fast, accurate, and easy to use, making them ideal for various object detection and image segmentation tasks. They can be trained on large datasets and run on diverse hardware platforms, from CPUs to GPUs.

We hope that the resources in this notebook will help you get the most out of YOLOv8. Please browse the YOLOv8 <a href="https://docs.ultralytics.com/">Docs</a> for details, raise an issue on <a href="https://github.com/ultralytics/ultralytics">GitHub</a> for support, and join our <a href="https://discord.gg/n6cFeSPZdD">Discord</a> community for questions and discussions!

</div>

# %% [markdown]
# Setup

Pip install `ultralytics` and [dependencies](https://github.com/ultralytics/ultralytics/blob/main/requirements.txt) and check software and hardware.

# %% [code]
%pip install ultralytics
import ultralytics
ultralytics.checks()

# %% [markdown]
# 1. Predict

YOLOv8 may be used directly in the Command Line Interface (CLI) with a `yolo` command for a variety of tasks and modes and accepts additional arguments, i.e. `imgsz=640`. See a full list of available `yolo` [arguments](https://docs.ultralytics.com/usage/cfg/) and other details in the [YOLOv8 Predict Docs](https://docs.ultralytics.com/modes/train/).


# %% [code]
# Run inference on an image with YOLOv8n
!yolo predict model=yolov8n.pt source='https://ultralytics.com/images/zidane.jpg'

# %% [markdown]
&nbsp;&nbsp;&nbsp;&nbsp;&nbsp;&nbsp;&nbsp;&nbsp;
<img align="left" src="https://user-images.githubusercontent.com/26833433/212889447-69e5bdf1-5800-4e29-835e-2ed2336dede2.jpg" width="600">

# %% [markdown]
# 2. Val
Validate a model's accuracy on the [COCO](https://cocodataset.org/#home) dataset's `val` or `test` splits. The latest YOLOv8 [models](https://github.com/ultralytics/ultralytics#models) are downloaded automatically the first time they are used. See [YOLOv8 Val Docs](https://docs.ultralytics.com/modes/val/) for more information.

# %% [code]
# Download COCO val
import torch
torch.hub.download_url_to_file('https://ultralytics.com/assets/coco2017val.zip', 'tmp.zip')  # download (780M - 5000 images)
!unzip -q tmp.zip -d datasets && rm tmp.zip  # unzip

# %% [code]
# Validate YOLOv8n on COCO128 val
!yolo val model=yolov8n.pt data=coco128.yaml

# %% [markdown]
# 3. Train

<p align=""><a href="https://bit.ly/ultralytics_hub"><img width="1000" src="https://github.com/ultralytics/assets/raw/main/yolov8/banner-integrations.png"/></a></p>

Train YOLOv8 on [Detect](https://docs.ultralytics.com/tasks/detect/), [Segment](https://docs.ultralytics.com/tasks/segment/), [Classify](https://docs.ultralytics.com/tasks/classify/) and [Pose](https://docs.ultralytics.com/tasks/pose/) datasets. See [YOLOv8 Train Docs](https://docs.ultralytics.com/modes/train/) for more information.

# %% [code]
# Train YOLOv8n on COCO128 for 3 epochs
!yolo train model=yolov8n.pt data=coco128.yaml epochs=3 imgsz=640

# %% [markdown]
# 4. Export

Export a YOLOv8 model to any supported format below with the `format` argument, i.e. `format=onnx`. See [YOLOv8 Export Docs](https://docs.ultralytics.com/modes/export/) for more information.

- 💡 ProTip: Export to [ONNX](https://onnx.ai/) or [OpenVINO](https://docs.openvino.ai/latest/index.html) for up to 3x CPU speedup.  
- 💡 ProTip: Export to [TensorRT](https://developer.nvidia.com/tensorrt) for up to 5x GPU speedup.


| Format                                                                     | `format=`          | Model                     |
|----------------------------------------------------------------------------|--------------------|---------------------------|
| [PyTorch](https://pytorch.org/)                                            | -                  | `yolov8n.pt`              |
| [TorchScript](https://pytorch.org/docs/stable/jit.html)                    | `torchscript`      | `yolov8n.torchscript`     |
| [ONNX](https://onnx.ai/)                                                   | `onnx`             | `yolov8n.onnx`            |
| [OpenVINO](https://docs.openvino.ai/latest/index.html)                     | `openvino`         | `yolov8n_openvino_model/` |
| [TensorRT](https://developer.nvidia.com/tensorrt)                          | `engine`           | `yolov8n.engine`          |
| [CoreML](https://github.com/apple/coremltools)                             | `coreml`           | `yolov8n.mlmodel`         |
| [TensorFlow SavedModel](https://www.tensorflow.org/guide/saved_model)      | `saved_model`      | `yolov8n_saved_model/`    |
| [TensorFlow GraphDef](https://www.tensorflow.org/api_docs/python/tf/Graph) | `pb`               | `yolov8n.pb`              |
| [TensorFlow Lite](https://www.tensorflow.org/lite)                         | `tflite`           | `yolov8n.tflite`          |
| [TensorFlow Edge TPU](https://coral.ai/docs/edgetpu/models-intro/)         | `edgetpu`          | `yolov8n_edgetpu.tflite`  |
| [TensorFlow.js](https://www.tensorflow.org/js)                             | `tfjs`             | `yolov8n_web_model/`      |
| [PaddlePaddle](https://github.com/PaddlePaddle)                            | `paddle`           | `yolov8n_paddle_model/`   |


# %% [code]
!yolo export model=yolov8n.pt format=torchscript

# %% [markdown]
# 5. Python Usage

YOLOv8 was reimagined using Python-first principles for the most seamless Python YOLO experience yet. YOLOv8 models can be loaded from a trained checkpoint or created from scratch. Then methods are used to train, val, predict, and export the model. See detailed Python usage examples in the [YOLOv8 Python Docs](https://docs.ultralytics.com/usage/python/).

# %% [code]
from ultralytics import YOLO

# Load a model
model = YOLO('yolov8n.yaml')  # build a new model from scratch
model = YOLO('yolov8n.pt')  # load a pretrained model (recommended for training)

# Use the model
results = model.train(data='coco128.yaml', epochs=3)  # train the model
results = model.val()  # evaluate model performance on the validation set
results = model('https://ultralytics.com/images/bus.jpg')  # predict on an image
success = model.export(format='onnx')  # export the model to ONNX format

# %% [markdown]
# 6. Tasks

YOLOv8 can train, val, predict and export models for the most common tasks in vision AI: [Detect](https://docs.ultralytics.com/tasks/detect/), [Segment](https://docs.ultralytics.com/tasks/segment/), [Classify](https://docs.ultralytics.com/tasks/classify/) and [Pose](https://docs.ultralytics.com/tasks/pose/). See [YOLOv8 Tasks Docs](https://docs.ultralytics.com/tasks/) for more information.

<br><img width="1024" src="https://raw.githubusercontent.com/ultralytics/assets/main/im/banner-tasks.png">


# %% [markdown]
## 1. Detection

YOLOv8 _detection_ models have no suffix and are the default YOLOv8 models, i.e. `yolov8n.pt` and are pretrained on COCO. See [Detection Docs](https://docs.ultralytics.com/tasks/detect/) for full details.


# %% [code]
# Load YOLOv8n, train it on COCO128 for 3 epochs and predict an image with it
from ultralytics import YOLO

model = YOLO('yolov8n.pt')  # load a pretrained YOLOv8n detection model
model.train(data='coco128.yaml', epochs=3)  # train the model
model('https://ultralytics.com/images/bus.jpg')  # predict on an image

# %% [markdown]
## 2. Segmentation

YOLOv8 _segmentation_ models use the `-seg` suffix, i.e. `yolov8n-seg.pt` and are pretrained on COCO. See [Segmentation Docs](https://docs.ultralytics.com/tasks/segment/) for full details.


# %% [code]
# Load YOLOv8n-seg, train it on COCO128-seg for 3 epochs and predict an image with it
from ultralytics import YOLO

model = YOLO('yolov8n-seg.pt')  # load a pretrained YOLOv8n segmentation model
model.train(data='coco128-seg.yaml', epochs=3)  # train the model
model('https://ultralytics.com/images/bus.jpg')  # predict on an image

# %% [markdown]
## 3. Classification

YOLOv8 _classification_ models use the `-cls` suffix, i.e. `yolov8n-cls.pt` and are pretrained on ImageNet. See [Classification Docs](https://docs.ultralytics.com/tasks/classify/) for full details.


# %% [code]
# Load YOLOv8n-cls, train it on mnist160 for 3 epochs and predict an image with it
from ultralytics import YOLO

model = YOLO('yolov8n-cls.pt')  # load a pretrained YOLOv8n classification model
model.train(data='mnist160', epochs=3)  # train the model
model('https://ultralytics.com/images/bus.jpg')  # predict on an image

# %% [markdown]
## 4. Pose

YOLOv8 _pose_ models use the `-pose` suffix, i.e. `yolov8n-pose.pt` and are pretrained on COCO Keypoints. See [Pose Docs](https://docs.ultralytics.com/tasks/pose/) for full details.

# %% [code]
# Load YOLOv8n-pose, train it on COCO8-pose for 3 epochs and predict an image with it
from ultralytics import YOLO

model = YOLO('yolov8n-pose.pt')  # load a pretrained YOLOv8n classification model
model.train(data='coco8-pose.yaml', epochs=3)  # train the model
model('https://ultralytics.com/images/bus.jpg')  # predict on an image

# %% [markdown]
# Appendix

Additional content below.

# %% [code]
# Git clone and run tests on updates branch
!git clone https://github.com/ultralytics/ultralytics -b updates
%pip install -qe ultralytics
!pytest ultralytics/tests

# %% [code]
# Validate multiple models
for x in 'nsmlx':
  !yolo val model=yolov8{x}.pt data=coco.yaml
