# Supplementary material for: YOLOv8s-CGF: a lightweight model for wheat ear Fusarium head blight detection
Source: PeerJ Comput Sci. 2024 Mar 27;10:e1948. doi: 10.7717/peerj-cs.1948 (PMC11041926; doi:10.7717/peerj-cs.1948)
Supplement: Supplemental Information 1 [file peerj-cs-10-1948-s001.zip › ultralytics-main/examples/YOLOv8-CPP-Inference/CMakeLists.txt]

cmake_minimum_required(VERSION 3.5)

project(Yolov8CPPInference VERSION 0.1)

set(CMAKE_INCLUDE_CURRENT_DIR ON)

# CUDA
set(CUDA_TOOLKIT_ROOT_DIR "/usr/local/cuda")
find_package(CUDA 11 REQUIRED)

set(CMAKE_CUDA_STANDARD 11)
set(CMAKE_CUDA_STANDARD_REQUIRED ON)
# !CUDA

# OpenCV
find_package(OpenCV REQUIRED)
include_directories(${OpenCV_INCLUDE_DIRS})
# !OpenCV

set(PROJECT_SOURCES
    main.cpp

    inference.h
    inference.cpp
)

add_executable(Yolov8CPPInference ${PROJECT_SOURCES})
target_link_libraries(Yolov8CPPInference ${OpenCV_LIBS})
