# Supplementary material for: YOLOv8s-CGF: a lightweight model for wheat ear Fusarium head blight detection
Source: PeerJ Comput Sci. 2024 Mar 27;10:e1948. doi: 10.7717/peerj-cs.1948 (PMC11041926; doi:10.7717/peerj-cs.1948)
Supplement: Supplemental Information 2 [file peerj-cs-10-1948-s002.zip]

Archive with 118 entries (117 files):
- data1/
- data1/image0001.jpg
- data1/image0011.jpg
- data1/image0012.jpg
- data1/image0013.jpg
- data1/image0016.jpg
- data1/image0020.jpg
- data1/image0021.jpg
- data1/image0022.jpg
- data1/image0023.jpg
- data1/image0024.jpg
- data1/image0025.jpg
- data1/image0026.jpg
- data1/image0027.jpg
- data1/image0028.jpg
- data1/image0029.jpg
- data1/image0030.jpg
- data1/image0031.jpg
- data1/image0032.jpg
- data1/image0033.jpg
- data1/image0034.jpg
- data1/image0036.jpg
- data1/image0037.jpg
- data1/image0039.jpg
- data1/image0044.jpg
- data1/image0045.jpg
- data1/image0046.jpg
- data1/image0048.jpg
- data1/image0049.jpg
- data1/image0051.jpg
- data1/image0052.jpg
- data1/image0056.jpg
- data1/image0057.jpg
- data1/image0058.jpg
- data1/image0059.jpg
- data1/image0060.jpg
- data1/image0061.jpg
- data1/image0062.jpg
- data1/image0065.jpg
- data1/image0066.jpg
- data1/image0067.jpg
- data1/image0068.jpg
- data1/image0069.jpg
- data1/image0071.jpg
- data1/image0072.jpg
- data1/image0073.jpg
- data1/image0075.jpg
- data1/image0076.jpg
- data1/image0077.jpg
- data1/image0080.jpg
- data1/image0081.jpg
- data1/image0082.jpg
- data1/image0083.jpg
- data1/image0084.jpg
- data1/image0085.jpg
- data1/image0086.jpg
- data1/image0087.jpg
- data1/image0088.jpg
- data1/image0089.jpg
- data1/image0090.jpg
- data1/image0091.jpg
- data1/image0092.jpg
- data1/image0095.jpg
- data1/image0096.jpg
- data1/image0097.jpg
- data1/image0098.jpg
- data1/image0099.jpg
- data1/image0100.jpg
- data1/image0101.jpg
- data1/image0102.jpg
- data1/image0103.jpg
- data1/image0104.jpg
- data1/image0105.jpg
- data1/image0106.jpg
- data1/image0107.jpg
- data1/image0110.jpg
- data1/image0111.jpg
- data1/image0113.jpg
- data1/image0114.jpg
- data1/image0115.jpg
- data1/image0116.jpg
- data1/image0117.jpg
- data1/image0118.jpg
- data1/image0119.jpg
- data1/image0120.jpg
- data1/image0122.jpg
- data1/image0123.jpg
- data1/image0125.jpg
- data1/image0126.jpg
- data1/image0127.jpg
- data1/image0128.jpg
- data1/image0129.jpg
- data1/image0131.jpg
- data1/image0132.jpg
- data1/image0133.jpg
- data1/image0134.jpg
- data1/image0135.jpg
- data1/image0136.jpg
- data1/image0138.jpg
- data1/image0142.jpg
- data1/image0143.jpg
- data1/image0144.jpg
- data1/image0145.jpg
- data1/image0146.jpg
- data1/image0147.jpg
- data1/image0148.jpg
- data1/image0149.jpg
- data1/image0150.jpg
- data1/image0151.jpg
- data1/image0152.jpg
- data1/image0154.jpg
- data1/image0155.jpg
- data1/image0156.jpg
- data1/image0157.jpg
- data1/image0158.jpg
- data1/image0159.jpg
- data1/image0160.jpg
- data1/image0161.jpg
