# Supplementary material for: YOLOv8s-CGF: a lightweight model for wheat ear Fusarium head blight detection
Source: PeerJ Comput Sci. 2024 Mar 27;10:e1948. doi: 10.7717/peerj-cs.1948 (PMC11041926; doi:10.7717/peerj-cs.1948)
Supplement: Supplemental Information 3 [file peerj-cs-10-1948-s003.zip]

Archive with 115 entries (114 files):
- data2/
- data2/image0162.jpg
- data2/image0163.jpg
- data2/image0164.jpg
- data2/image0165.jpg
- data2/image0166.jpg
- data2/image0168.jpg
- data2/image0170.jpg
- data2/image0171.jpg
- data2/image0173.jpg
- data2/image0174.jpg
- data2/image0175.jpg
- data2/image0176.jpg
- data2/image0177.jpg
- data2/image0178.jpg
- data2/image0180.jpg
- data2/image0181.jpg
- data2/image0182.jpg
- data2/image0183.jpg
- data2/image0184.jpg
- data2/image0188.jpg
- data2/image0190.jpg
- data2/image0191.jpg
- data2/image0192.jpg
- data2/image0193.jpg
- data2/image0194.jpg
- data2/image0195.jpg
- data2/image0196.jpg
- data2/image0200.jpg
- data2/image0201.jpg
- data2/image0202.jpg
- data2/image0203.jpg
- data2/image0204.jpg
- data2/image0205.jpg
- data2/image0209.jpg
- data2/image0210.jpg
- data2/image0211.jpg
- data2/image0212.jpg
- data2/image0213.jpg
- data2/image0214.jpg
- data2/image0215.jpg
- data2/image0216.jpg
- data2/image0217.jpg
- data2/image0218.jpg
- data2/image0219.jpg
- data2/image0220.jpg
- data2/image0222.jpg
- data2/image0223.jpg
- data2/image0224.jpg
- data2/image0225.jpg
- data2/image0226.jpg
- data2/image0227.jpg
- data2/image0228.jpg
- data2/image0229.jpg
- data2/image0230.jpg
- data2/image0231.jpg
- data2/image0232.jpg
- data2/image0233.jpg
- data2/image0241.jpg
- data2/image0242.jpg
- data2/image0243.jpg
- data2/image0244.jpg
- data2/image0245.jpg
- data2/image0246.jpg
- data2/image0247.jpg
- data2/image0248.jpg
- data2/image0250.jpg
- data2/image0251.jpg
- data2/image0252.jpg
- data2/image0253.jpg
- data2/image0254.jpg
- data2/image0255.jpg
- data2/image0256.jpg
- data2/image0257.jpg
- data2/image0258.jpg
- data2/image0259.jpg
- data2/image0260.jpg
- data2/image0261.jpg
- data2/image0262.jpg
- data2/image0263.jpg
- data2/image0265.jpg
- data2/image0266.jpg
- data2/image0268.jpg
- data2/image0269.jpg
- data2/image0270.jpg
- data2/image0271.jpg
- data2/image0272.jpg
- data2/image0273.jpg
- data2/image0274.jpg
- data2/image0275.jpg
- data2/image0276.jpg
- data2/image0277.jpg
- data2/image0278.jpg
- data2/image0279.jpg
- data2/image0280.jpg
- data2/image0281.jpg
- data2/image0282.jpg
- data2/image0283.jpg
- data2/image0284.jpg
- data2/image0285.jpg
- data2/image0286.jpg
- data2/image0287.jpg
- data2/image0288.jpg
- data2/image0289.jpg
- data2/image0290.jpg
- data2/image0291.jpg
- data2/image0292.jpg
- data2/image0293.jpg
- data2/image0294.jpg
- data2/image0295.jpg
- data2/image0296.jpg
- data2/image0297.jpg
- data2/image0298.jpg
- data2/image0299.jpg
- data2/image0300.jpg
